# Supplementary material for: A QTL on the short arm of wheat (Triticum aestivum L.) chromosome 3B affects the stability of grain weight in plants exposed to a brief heat shock early in grain filling
Source: BMC Plant Biol. 2016 Apr 22;16:100. doi: 10.1186/s12870-016-0784-6 (PMC4841048; doi:10.1186/s12870-016-0784-6)
Supplement: Additional file 7: Table S7. — Molecular marker genetic map of the Drysdale × Waagan doubled haploid population. (XLSX 87 kb) [file 12870_2016_784_MOESM7_ESM.xlsx]

## Sheet: Additional file 8_Table S8
Table S7. Molecular marker genetic map of the Drysdale × Waagan doubled haploid population
Marker	Linkage group	cM position
wsnp_RFL_Contig4735_5673999	1A1	0
wsnp_Ex_c6420_11162653	1A1	3.1621
wsnp_Ex_c57982_59470152	1A1	3.1621
wsnp_Ku_c183_358844	1A1	3.1621
wsnp_Ex_c10657_17376448	1A1	3.1621
wsnp_CAP8_c1139_706596	1A1	3.93139
wsnp_JD_c7522_8606553	1A1	4.76532
wsnp_BE586140A_Ta_2_1	1A1	34.3697
wsnp_Ex_c31983_40710608	1A1	35.0891
wsnp_Ku_c52464_57427549	1A1	35.0891
wsnp_Ex_c31983_40709866	1A1	35.0891
wsnp_Ex_c15744_24102113	1A1	35.0891
wsnp_Ex_c31983_40709607	1A1	35.0891
wsnp_Ku_c34659_43981982	1A1	35.0891
wsnp_Ex_c200_391493	1A1	36.5284
wsnp_Ex_c200_391015	1A1	36.5284
wsnp_BE490041A_Ta_2_1	1A1	36.5284
wsnp_CAP12_c2438_1180601	1A1	36.5284
wsnp_Ex_c534_1058778	1A1	45.9923
wsnp_BF428726A_Ta_2_5	1A1	45.9923
wsnp_Ra_rep_c110367_93018722	1A1	45.9923
wsnp_BE495786A_Ta_2_1	1A1	45.9923
wsnp_Ku_c10065_16730445	1A1	45.9923
wsnp_Ex_c5216_9235964	1A1	45.9923
wsnp_JD_c13903_13781269	1A1	45.9923
wsnp_Ex_c44263_50363536	1A1	45.9923
wsnp_Ra_rep_c110367_93018635	1A1	45.9923
wsnp_Ku_c23926_33870364	1A1	48.1519
wsnp_Ex_c8588_14419007	1A1	48.1519
wsnp_Ex_c21336_30465618	1A1	50.3116
wsnp_Ex_c21193_30320134	1A1	50.3116
wsnp_Ex_rep_c105443_89868548	1A1	51.031
wsnp_Ku_c16913_25885872	1A1	51.031
wsnp_Ex_c35821_43892960	1A1	51.031
wsnp_Ex_c16529_25039034	1A1	51.031
wsnp_Ex_rep_c68857_67737959	1A1	51.031
wsnp_Ra_c4664_8410628	1A1	51.031
wsnp_Ex_c19294_28225846	1A1	51.031
wsnp_Ex_c7447_12752449	1A1	52.4704
wsnp_Ra_c33025_41968284	1A1	53.9098
wsnp_BE445113A_Ta_2_2	1A1	53.9098
wsnp_Ra_c3270_6136601	1A1	53.9098
wsnp_Ra_c3270_6136110	1A1	53.9098
wsnp_Ra_c11877_19161832	1A1	53.9098
wsnp_Ku_c15214_23756800	1A1	53.9098
wsnp_BE445113A_Ta_2_1	1A1	53.9098
wsnp_Ex_rep_c108951_91954190	1A1	53.9098
wsnp_Ex_c3293_6072122	1A1	54.6293
wsnp_Ku_c10292_17066821	1A1	56.0686
wsnp_Ex_c3475_6362087	1A1	56.0686
wsnp_Ku_c1642_3232242	1A1	56.0686
wsnp_Ex_c6452_11213329	1A1	56.788
wsnp_CAP12_c1960_972031	1A1	56.788
wsnp_Ex_c20489_29564938	1A1	56.788
wsnp_Ex_c1997_3756118	1A1	59.6689
wsnp_JD_c107_174016	1A1	59.6689
wsnp_Ex_c22284_31478675	1A1	59.6689
wsnp_Ex_c1997_3757496	1A1	59.6689
wsnp_JD_c6544_7697235	1A1	59.6689
wsnp_JD_c6544_7697578	1A1	59.6689
wsnp_JD_c6544_7697412	1A1	59.6689
wsnp_Ex_c1997_3757721	1A1	59.6689
wsnp_Ex_c1997_3755945	1A1	59.6689
wsnp_Ku_c23012_32893918	1A1	60.3884
wsnp_Ex_c13186_20822127	1A1	61.8276
wsnp_Ex_c1845_3472790	1A1	61.8276
wsnp_Ku_c21364_31103315	1A1	61.8276
wsnp_Ex_c9722_16062937	1A1	63.2669
wsnp_BE517729A_Ta_2_1	1A1	66.1478
wsnp_Ex_c3749_6828492	1A1	66.8672
wsnp_Ex_c20495_29571203	1A1	66.8672
wsnp_Ku_c5210_9290700	1A1	66.8672
wsnp_Ku_c5210_9289260	1A1	66.8672
wsnp_Ex_c3145_5812670	1A1	66.8672
wsnp_Ku_c17322_26392311	1A1	66.8672
wsnp_BG263358A_Ta_2_1	1A1	66.8672
wsnp_Ex_c5060_8985678	1A1	67.5867
wsnp_JD_c7581_8666052	1A1	68.3062
wsnp_Ra_rep_c95460_83855592	1A1	68.3062
wsnp_Ex_c4685_8377545	1A1	68.3062
wsnp_Ex_c6563_11378565	1A1	69.7454
wsnp_Ku_c33917_43336069	1A1	69.7454
wsnp_Ku_c33917_43336035	1A1	69.7454
wsnp_Ex_c6563_11378632	1A1	70.4649
wsnp_Ex_c6563_11378915	1A1	70.4649
wsnp_CAP7_c3472_1623955	1A1	71.1844
wsnp_JD_c13384_13393159	1A1	72.6236
wsnp_Ex_c26688_35918122	1A1	79.701
wsnp_Ra_c22110_31550370	1A1	79.701
wsnp_Ex_c33452_41938159	1A1	79.701
wsnp_Ex_c4612_8254533	1A1	79.701
wsnp_RFL_Contig2409_1937215	1A1	79.701
wsnp_Ex_c33452_41938013	1A1	79.701
wsnp_Ex_c28900_37982485	1A1	79.701
wsnp_Ex_rep_c102067_87314043	1A1	79.701
wsnp_BE443588A_Ta_2_1	1A1	79.701
wsnp_Ex_rep_c102067_87313597	1A1	79.701
wsnp_BE443588A_Ta_2_2	1A1	79.701
wsnp_CAP8_c4785_2322876	1A1	80.5808
wsnp_JD_c5144_6266384	1A1	80.5808
wsnp_Ex_c1359_2604298	1A1	82.3408
wsnp_BE494527A_Ta_2_1	1A1	83.2206
wsnp_Ku_c3804_6986527	1A1	83.2206
wsnp_Ex_c28149_37293117	1A1	84.9806
wsnp_Ex_c28149_37293173	1A1	84.9806
wsnp_JD_c20553_18260620	1A1	91.1481
wsnp_Ex_c3594_6568869	1A1	91.1481
wsnp_Ex_c6488_11266589	1A1	91.1481
wsnp_Ku_rep_c109724_94227136	1A1	102.869
wsnp_Ra_c12759_20345987	1A1	102.869
wsnp_Ex_c12123_19388313	1A1	102.869
wsnp_CAP11_rep_c7847_3468669	1A1	108.65
wsnp_Ex_c10903_17716723	1A1	109.369
wsnp_Ex_c23598_32827681	1A1	109.369
wsnp_JD_rep_c49006_33254837	1A1	109.369
wsnp_JD_rep_c49006_33254974	1A1	109.369
wsnp_Ex_c7684_13109335	1A1	112.973
wsnp_Ex_c41553_48351921	1A1	112.973
wsnp_Ku_c816_1684613	1A1	112.973
wsnp_Ku_c816_1684354	1A1	113.692
wsnp_Ra_c19637_28840370	1A1	113.692
wsnp_Ra_c2227_4304970	1A1	118.036
wsnp_Ku_c14496_22838796	1A1	127.375
wsnp_Ex_c271_521429	1A1	128.952
wsnp_JD_rep_c65095_41464278	1A1	129.74
wsnp_Ku_rep_c69362_68705297	1A1	129.74
wsnp_JD_c628_947299	1A1	129.74
wsnp_Ex_c11939_19147514	1A1	129.74
wsnp_Ex_rep_c66872_65273904	1A1	129.74
wsnp_Ku_c12441_20092792	1A1	129.74
wsnp_Ku_c5687_10068945	1A1	129.74
wsnp_Ku_c29449_39351392	1A1	129.74
wsnp_Ex_rep_c66872_65273203	1A1	130.48
wsnp_Ex_rep_c66872_65273845	1A1	130.48
wsnp_Ex_c11939_19147421	1A1	130.48
wsnp_Ex_rep_c69932_68893867	1A1	130.48
wsnp_Ex_c15377_23637176	1A1	131.221
wsnp_Ex_rep_c103474_88421290	1A1	131.221
wsnp_Ex_c36911_44767554	1A1	131.221
wsnp_Ex_c6476_11246531	1A1	133.445
wsnp_RFL_Contig3850_4199825	1A1	133.445
wsnp_Ex_c1861_3507281	1A1	133.445
wsnp_Ex_c1255_2411977	1A1	134.186
wsnp_Ku_c330_683203	1A1	134.186
wsnp_Ex_c412_814247	1A1	134.186
wsnp_Ex_c52086_55808126	1A1	134.926
wsnp_Ex_c52086_55808824	1A1	134.926
wsnp_Ex_c3887_7051325	1A1	134.926
wsnp_Ex_c46670_52108070	1A1	134.926
wsnp_Ex_c4186_7560575	1A1	134.926
wsnp_Ex_c750_1474300	1A1	134.926
wsnp_Ex_c52086_55808363	1A1	134.926
wsnp_Ex_rep_c67474_66076379	1A1	134.926
wsnp_JD_c12333_12595897	1A1	134.926
wsnp_Ex_rep_c72011_70562321	1A1	134.926
wsnp_Ex_c52086_55808193	1A1	134.926
wsnp_Ex_c2918_5381441	1A1	135.667
wsnp_Ex_c29186_38247956	1A1	135.667
wsnp_Ex_c284_548711	1A1	135.667
wsnp_Ex_c30239_39179460	1A1	135.667
wsnp_Ku_c40759_48907151	1A2	0
wsnp_RFL_Contig2760_2505824	1A2	0
wsnp_Ex_c1861_3506449	1A2	0
wsnp_Ex_rep_c68020_66765390	1A2	0
wsnp_Ra_rep_c97840_85062318	1A2	0
wsnp_Ex_c6476_11246589	1A2	0
wsnp_Ku_c26281_36243489	1A2	0
wsnp_RFL_Contig2550_2175772	1A2	0
wsnp_Ex_c750_1474351	1A2	0
wsnp_Ex_c1493_2862065	1A2	0
wsnp_Ex_rep_c68020_66765273	1A2	0
wsnp_Ku_rep_c70564_70182765	1A2	0
wsnp_Ra_rep_c97840_85062404	1A2	0
wsnp_Ex_c52086_55807402	1A2	0
wsnp_Ku_rep_c71113_70810693	1A2	0
wsnp_Ex_rep_c88749_79992654	1A2	0
wsnp_Ex_c24548_33795073	1A2	0
wsnp_Ex_c1861_3506202	1A2	0
wsnp_Ex_c11939_19147602	1A2	0
wsnp_Ex_c12932_20486842	1A2	0
wsnp_Ex_c9600_15889658	1A2	0
wsnp_Ex_c5550_9779698	1A2	0
wsnp_Ex_c1137_2183723	1B	0
wsnp_Ku_c1615_3178276	1B	7.57281
wsnp_Ex_c5072_9006966	1B	18.2572
wsnp_Ex_c14273_22230844	1B	26.238
wsnp_Ra_c19335_28504388	1B	34.6492
wsnp_Ex_c22364_31560642	1B	35.4068
wsnp_Ex_c33654_42106735	1B	36.1644
wsnp_Ex_c14832_22953585	1B	36.1644
wsnp_Ex_c14832_22953906	1B	36.1644
wsnp_Ku_c11987_19473555	1B	36.1644
wsnp_BE586140B_Ta_2_1	1B	36.1644
wsnp_Ku_c11987_19472688	1B	36.1644
wsnp_Ku_c11987_19473636	1B	36.1644
wsnp_Ex_c6417_11155739	1B	36.1644
wsnp_Ex_c2111_3963161	1B	36.1644
wsnp_Ku_c4911_8795151	1B	36.1644
wsnp_Ex_c28495_37622019	1B	36.1644
wsnp_Ex_c2111_3963339	1B	36.1644
wsnp_Ku_c34980_44256215	1B	61.7322
wsnp_Ex_c3229_5950864	1B	61.7322
wsnp_Ex_c22377_31571527	1B	62.4594
wsnp_Ex_c5098_9047611	1B	62.4594
wsnp_Ex_c402_791183	1B	62.4594
wsnp_Ku_c33530_43012957	1B	62.4594
wsnp_Ku_c7266_12549538	1B	62.4594
wsnp_Ku_c23096_32987510	1B	62.4594
wsnp_JD_c6331_7499060	1B	62.4594
wsnp_Ex_c402_791233	1B	62.4594
wsnp_Ex_c1440_2764269	1B	64.6415
wsnp_Ex_c1440_2764867	1B	64.6415
wsnp_Ex_c18462_27305612	1B	65.3687
wsnp_Ku_c15419_24019436	1B	65.3687
wsnp_Ex_c58292_59652859	1B	66.0959
wsnp_Ex_rep_c101231_86636951	1B	66.0959
wsnp_Ex_c21559_30710510	1B	66.0959
wsnp_RFL_Contig3469_3608001	1B	66.0959
wsnp_Ex_c8625_14468525	1B	66.0959
wsnp_Ra_rep_c101899_87126448	1B	66.8231
wsnp_Ex_c4808_8584651	1B	66.8231
wsnp_Ex_rep_c66389_64588992	1B	66.8231
wsnp_Ex_rep_c66389_64588691	1B	66.8231
wsnp_Ex_c22439_31632880	1B	66.8231
wsnp_Ex_c4808_8584315	1B	66.8231
wsnp_Ex_rep_c66389_64589189	1B	66.8231
wsnp_Ex_c39616_46871127	1B	66.8231
wsnp_Ku_c207_407862	1B	66.8231
wsnp_Ku_c8235_14030979	1B	66.8231
wsnp_Ex_c26860_36084209	1B	67.5503
wsnp_Ex_c13109_20725640	1B	68.2775
wsnp_Ex_c23235_32471358	1B	69.0046
wsnp_Ku_c17017_26019611	1B	69.0046
wsnp_Ex_c15611_23929128	1B	69.0046
wsnp_Ex_c23235_32471767	1B	69.0046
wsnp_Ex_c24318_33562395	1B	69.0046
wsnp_Ex_c9577_15857679	1B	69.0046
wsnp_Ex_rep_c107911_91350930	1B	69.0046
wsnp_Ra_c2748_5223434	1B	69.0046
wsnp_Ex_c15611_23928961	1B	69.0046
wsnp_Ex_c23230_32466568	1B	69.0046
wsnp_Ex_c7585_12957020	1B	69.0046
wsnp_Ku_rep_c89089_82009060	1B	69.0046
wsnp_Ex_c9577_15855968	1B	69.0046
wsnp_Ex_c21198_30326388	1B	69.0046
wsnp_Ex_c5101_9052671	1B	69.0046
wsnp_Ex_rep_c107911_91350866	1B	69.0046
wsnp_Ku_c13043_20902807	1B	69.0046
wsnp_CAP11_c287_244799	1B	69.0046
wsnp_Ex_c21198_30327016	1B	69.0046
wsnp_Ex_c7585_12955306	1B	69.0046
wsnp_Ku_c4175_7603236	1B	69.0046
wsnp_Ku_rep_c89089_82009285	1B	69.0046
wsnp_Ex_c24318_33561600	1B	69.0046
wsnp_Ex_c5101_9053178	1B	69.0046
wsnp_RFL_Contig2220_1597321	1B	74.0577
wsnp_Ex_c18384_27213023	1B	79.8388
wsnp_Ku_c41261_49287074	1B	79.8388
wsnp_JD_rep_c63201_40318622	1B	79.8388
wsnp_CAP11_rep_c4253_2009273	1B	79.8388
wsnp_BE494527B_Ta_2_1	1B	79.8388
wsnp_Ex_c194_381656	1B	79.8388
wsnp_Ex_c9091_15135511	1B	80.5582
wsnp_RFL_Contig2818_2601481	1B	80.5582
wsnp_Ex_rep_c66255_64400455	1B	81.2777
wsnp_Ku_c18227_27490539	1B	83.4373
wsnp_Ex_c5296_9365528	1B	83.4373
wsnp_Ex_c5296_9365860	1B	83.4373
wsnp_Ex_c5296_9365847	1B	83.4373
wsnp_JD_c20621_18304110	1B	84.8766
wsnp_Ex_rep_c78209_74462664	1B	84.8766
wsnp_Ex_c15796_24173348	1B	87.0405
wsnp_RFL_Contig3738_3992954	1B	91.3722
wsnp_Ex_rep_c67098_65573819	1B	91.3722
wsnp_Ex_c34765_43024979	1B	93.5318
wsnp_Ex_rep_c67747_66422973	1B	93.5318
wsnp_Ex_rep_c67747_66422495	1B	93.5318
wsnp_Ra_c13959_21943006	1B	93.5318
wsnp_Ex_c27176_36392758	1B	93.5318
wsnp_JD_c19419_17536513	1B	93.5318
wsnp_Ex_rep_c67747_66422869	1B	93.5318
wsnp_Ex_c27176_36393952	1B	93.5318
wsnp_Ex_rep_c67747_66422078	1B	93.5318
wsnp_JD_c954_1401620	1B	93.5318
wsnp_Ex_c27176_36392532	1B	93.5318
wsnp_Ex_c30552_39457767	1B	94.2516
wsnp_Ku_rep_c107952_93214466	1B	97.1327
wsnp_Ex_c48677_53513032	1B	99.2924
wsnp_Ku_c18881_28259811	1B	99.2924
wsnp_Ku_c51703_56915288	1B	99.2924
wsnp_Ex_c4774_8519623	1B	124.721
wsnp_RFL_Contig2403_1927045	1B	127.733
wsnp_Ra_c53181_56932563	1B	127.733
wsnp_Ex_c48407_53323801	1B	133.781
wsnp_Ex_c13606_21380703	1B	134.5
wsnp_CAP11_c2596_1325540	1B	135.22
wsnp_Ku_c2797_5284087	1B	139.547
wsnp_Ex_c1058_2020681	1B	139.547
wsnp_Ex_c29452_38489374	1B	139.547
wsnp_Ku_c1827_3575162	1B	144.6
wsnp_Ku_c13952_22097895	1B	144.6
wsnp_BE446672B_Ta_2_1	1B	144.6
wsnp_Ku_c13952_22097856	1B	144.6
wsnp_Ex_c17990_26770146	1B	144.6
wsnp_Ex_c24777_34031473	1B	144.6
wsnp_BG274687B_Ta_2_1	1B	144.6
wsnp_Ex_c1597_3045682	1B	144.6
wsnp_Ex_c17990_26770800	1B	144.6
wsnp_Ex_c955_1827719	1B	144.6
wsnp_JD_c5316_6447231	1D	0
wsnp_JD_c359_554108	1D	5.78102
wsnp_Ex_c278_538285	1D	5.78102
wsnp_Ex_c17884_26647833	1D	22.1713
wsnp_Ex_c1085_2078686	1D	22.1713
wsnp_Ex_c17884_26647952	1D	22.1713
wsnp_Ex_c1085_2078944	1D	22.1713
wsnp_Ra_c2633_5017265	1D	22.1713
wsnp_Ex_c1969_3705930	1D	22.1713
wsnp_BE637971D_Ta_2_3	1D	22.1713
wsnp_JD_rep_c48890_33141899	1D	22.1713
wsnp_JD_rep_c49438_33652645	1D	22.1713
wsnp_Ra_c48124_53475114	1D	22.1713
wsnp_Ku_c3682_6786230	1D	22.1713
wsnp_Ra_c48124_53475145	1D	22.1713
wsnp_Ku_c13229_21141117	1D	22.1713
wsnp_Ku_c13229_21141168	1D	22.1713
wsnp_BG274584A_Ta_2_4	1D	22.1713
wsnp_Ku_c14803_23225628	1D	22.1713
wsnp_Ex_c13421_21142520	1D	22.1713
wsnp_Ku_c13622_21660346	1D	25.7746
wsnp_Ex_rep_c67198_65703538	1D	25.7746
wsnp_CAP11_c8597_3709328	1D	25.7746
wsnp_Ex_rep_c67198_65703657	1D	25.7746
wsnp_Ku_c17177_26216230	1D	25.7746
wsnp_Ex_c11866_19039540	1D	44.4623
wsnp_BE424100D_Ta_1_1	1D	69.4383
wsnp_Ex_c16720_25268525	1D	69.4383
wsnp_Ex_rep_c108057_91436561	1D	69.4383
wsnp_Ex_c1130_2166731	1D	69.4383
wsnp_Ex_c10959_17801482	1D	77.6945
wsnp_Ku_c53270_57959459	1D	77.6945
wsnp_BE517805D_Ta_1_1	1D	81.4196
wsnp_Ex_c1318_2520706	1D	85.1447
wsnp_Ex_c27290_36498462	1D	85.1447
wsnp_JD_c8173_9207415	1D	85.1447
wsnp_Ku_c2624_4987257	1D	85.1447
wsnp_Ex_c25974_35235456	1D	85.1447
wsnp_Ex_c27290_36498531	1D	85.1447
wsnp_Ex_c6920_11928994	1D	85.1447
wsnp_Ex_c25974_35235503	1D	85.1447
wsnp_Ku_c7266_12551048	1D	85.1447
wsnp_Ex_c57601_59245549	1D	85.1447
wsnp_Ku_c2624_4986980	1D	85.1447
wsnp_Ex_c1318_2520916	1D	85.1447
wsnp_Ex_c1318_2519998	1D	85.1447
wsnp_Ex_c57601_59245380	1D	85.1447
wsnp_Ex_c6920_11929171	1D	85.1447
wsnp_Ex_c6920_11929748	1D	85.1447
wsnp_Ex_c57601_59245965	1D	85.1447
wsnp_Ku_c5560_9853214	1D	85.1447
wsnp_Ex_c1609_3069103	1D	85.1447
wsnp_Ku_c5560_9851459	1D	85.1447
wsnp_Ex_c26626_35864468	1D	85.1447
wsnp_Ex_c6920_11929922	1D	85.1447
wsnp_Ku_c7266_12551309	1D	85.1447
wsnp_Ex_c13164_20793506	1D	85.1447
wsnp_Ex_c8188_13842273	1D	85.8883
wsnp_Ex_c15396_23659859	1D	85.8883
wsnp_Ex_c3831_6965890	1D	85.8883
wsnp_Ra_c4135_7565040	1D	85.8883
wsnp_Ex_c3831_6966926	1D	85.8883
wsnp_RFL_Contig1984_1169021	1D	86.6078
wsnp_Ex_rep_c66423_64640941	1D	86.6078
wsnp_Ex_rep_c66423_64640965	1D	86.6078
wsnp_Ex_rep_c66423_64641115	1D	86.6078
wsnp_Ex_rep_c66423_64641680	1D	86.6078
wsnp_Ku_rep_c83972_79348562	1D	86.6078
wsnp_Ex_rep_c69024_67924125	1D	86.6078
wsnp_Ex_c18665_27541726	1D	87.3273
wsnp_Ex_c18665_27541568	1D	87.3273
wsnp_Ex_c12447_19847242	1D	87.3273
wsnp_Ex_c35886_43950102	1D	95.308
wsnp_Ex_c35886_43950574	1D	95.308
wsnp_Ex_c35886_43949442	1D	95.308
wsnp_Ex_c2772_5130007	2A	0
wsnp_Ex_c11560_18632777	2A	1.50421
wsnp_Ex_c19516_28480622	2A	1.50421
wsnp_Ex_rep_c67619_66272209	2A	1.50421
wsnp_Ex_rep_c66982_65424063	2A	1.50421
wsnp_Ku_c10418_17237935	2A	1.50421
wsnp_Ex_rep_c66982_65423289	2A	1.50421
wsnp_Ex_c11560_18632698	2A	2.25615
wsnp_Ex_rep_c67619_66272272	2A	2.25615
wsnp_Ku_c23598_33524490	2A	2.25615
wsnp_Ex_c19516_28483751	2A	2.25615
wsnp_Ex_c19516_28481857	2A	2.25615
wsnp_Ex_c19516_28483050	2A	2.25615
wsnp_Ex_c19516_28482852	2A	2.25615
wsnp_Ex_rep_c66982_65424216	2A	2.25615
wsnp_Ex_c322_624793	2A	2.99959
wsnp_Ex_c28133_37275403	2A	2.99959
wsnp_Ra_c8771_14786376	2A	3.74373
wsnp_CAP11_c1604_886894	2A	15.0681
wsnp_RFL_Contig3430_3557495	2A	15.0681
wsnp_Ex_c30481_39394826	2A	45.8553
wsnp_Ex_c35331_43499339	2A	46.5964
wsnp_Ku_c22904_32775584	2A	46.5964
wsnp_Ex_c59373_60260876	2A	46.5964
wsnp_Ex_c866_1684236	2A	49.5639
wsnp_BQ168780B_Ta_2_1	2A	60.0911
wsnp_Ku_c15567_24223777	2A	62.3155
wsnp_Ku_c15567_24224400	2A	62.3155
wsnp_Ku_c15567_24224486	2A	62.3155
wsnp_CAP12_c1269_649827	2A	70.5401
wsnp_Ex_c4847_8646784	2A	71.2812
wsnp_Ex_c36242_44232305	2A	71.2812
wsnp_Ex_c4847_8646583	2A	71.2812
wsnp_Ex_c36242_44232473	2A	71.2812
wsnp_Ex_c41913_48628356	2A	72.0222
wsnp_Ex_c41913_48628389	2A	72.0222
wsnp_Ex_c20370_29434410	2A	72.0222
wsnp_Ku_rep_c102140_89178814	2A	73.5046
wsnp_Ex_rep_c69124_68035485	2A	73.5046
wsnp_Ex_rep_c66448_64683704	2A	73.5046
wsnp_BE498730A_Ta_2_1	2A	73.5046
wsnp_CD453913A_Ta_2_1	2A	73.5046
wsnp_Ex_c1782_3365844	2A	73.5046
wsnp_Ku_c6826_11860405	2A	73.5046
wsnp_Ex_c60588_60977198	2A	73.5046
wsnp_Ku_c14099_22301373	2A	73.5046
wsnp_JD_c6436_7600132	2A	73.5046
wsnp_BG607088A_Ta_1_1	2A	73.5046
wsnp_RFL_Contig2370_1864666	2A	73.5046
wsnp_BE498730A_Ta_2_2	2A	73.5046
wsnp_BF201533A_Ta_2_3	2A	73.5046
wsnp_Ex_c1767_3341220	2A	73.5046
wsnp_Ex_rep_c101866_87158671	2A	73.5046
wsnp_Ku_rep_c102140_89178676	2A	73.5046
wsnp_Ex_rep_c69124_68035904	2A	73.5046
wsnp_Ra_c19526_28719561	2A	73.5046
wsnp_JG_c926_520103	2A	73.5046
wsnp_CAP11_c1787_968410	2A	73.5046
wsnp_Ex_c24523_33770410	2A	73.5046
wsnp_Ex_c47370_52604482	2A	73.5046
wsnp_Ex_c16677_25220222	2A	73.5046
wsnp_CAP11_c905_550912	2A	74.2457
wsnp_CAP8_rep_c4276_2091752	2A	74.2457
wsnp_CAP11_rep_c5024_2352900	2A	74.2457
wsnp_CAP11_rep_c4303_2031651	2A	74.2457
wsnp_Ex_c1499_2868716	2A	74.2457
wsnp_Ex_c2536_4728768	2A	74.2457
wsnp_Ex_c42815_49298013	2A	74.2457
wsnp_Ex_c17852_26612172	2A	74.2457
wsnp_Ex_rep_c67621_66275106	2A	74.2457
wsnp_BE399936A_Ta_2_1	2A	74.2457
wsnp_BG263521A_Ta_2_2	2A	74.2457
wsnp_CAP11_rep_c6137_2841945	2A	74.2457
wsnp_CAP11_rep_c6803_3115167	2A	74.2457
wsnp_CAP8_rep_c4792_2326084	2A	74.2457
wsnp_Ex_c1064_2034518	2A	74.2457
wsnp_Ex_c21786_30948397	2A	74.2457
wsnp_Ex_c29940_38921491	2A	74.2457
wsnp_Ex_c56928_58852277	2A	74.2457
wsnp_Ex_c7154_12289504	2A	74.2457
wsnp_Ku_c38662_47257696	2A	74.2457
wsnp_Ra_c18391_27447178	2A	74.2457
wsnp_Ra_c58188_60005934	2A	74.2457
wsnp_Ex_c42230_48866587	2A	74.2457
wsnp_CAP11_c1488_833183	2A	74.2457
wsnp_CAP12_c5344_2430233	2A	74.2457
wsnp_Ex_c10083_16570816	2A	74.2457
wsnp_Ex_c14760_22866280	2A	74.2457
wsnp_Ex_c18271_27089779	2A	74.2457
wsnp_Ex_c3232_5960344	2A	74.2457
wsnp_Ex_c7154_12290649	2A	74.2457
wsnp_Ex_rep_c70891_69758513	2A	74.2457
wsnp_Ku_c4213_7674814	2A	74.2457
wsnp_Ra_rep_c88200_80168527	2A	74.2457
wsnp_Ra_c30244_39523512	2A	74.2457
wsnp_Ku_c2325_4468237	2A	74.2457
wsnp_Ex_c12068_19316125	2A	74.2457
wsnp_Ex_c20649_29731279	2A	74.2457
wsnp_RFL_Contig3703_3939941	2A	74.2457
wsnp_Ex_c22651_31851893	2A	74.2457
wsnp_Ex_c15301_23529079	2A	74.2457
wsnp_Ex_c20445_29515644	2A	74.2457
wsnp_Ex_rep_c66270_64420584	2A	74.2457
wsnp_Ku_rep_c110147_94431847	2A	74.2457
wsnp_Ex_rep_c66809_65185215	2A	74.2457
wsnp_Ku_rep_c69876_69364477	2A	74.2457
wsnp_Ex_rep_c68599_67447926	2A	74.2457
wsnp_Ku_c16371_25240695	2A	74.2457
wsnp_Ex_c30787_39660951	2A	74.2457
wsnp_BG608354A_Ta_2_1	2A	74.2457
wsnp_Ex_c3869_7028759	2A	74.2457
wsnp_Ex_rep_c66800_65171259	2A	74.2457
wsnp_Ex_c17220_25871264	2A	74.2457
wsnp_Ex_c13260_20914585	2A	74.2457
wsnp_Ex_c27023_36242252	2A	74.2457
wsnp_Ex_c25409_34677674	2A	74.2457
wsnp_Ex_rep_c68871_67756221	2A	74.2457
wsnp_JD_c16067_15341994	2A	74.2457
wsnp_Ex_c33420_41911147	2A	74.2457
wsnp_Ex_c23720_32957892	2A	74.2457
wsnp_BG263521A_Ta_2_1	2A	74.2457
wsnp_CAP11_c6309_2915345	2A	74.2457
wsnp_CAP11_rep_c6615_3041849	2A	74.2457
wsnp_CAP12_rep_c5840_2647196	2A	74.2457
wsnp_CD452951A_Ta_2_1	2A	74.2457
wsnp_Ex_c11437_18454413	2A	74.2457
wsnp_Ex_c2592_4822528	2A	74.2457
wsnp_Ex_c45617_51361414	2A	74.2457
wsnp_Ex_c7091_12199032	2A	74.2457
wsnp_Ex_rep_c67264_65795361	2A	74.2457
wsnp_Ku_c44873_52048221	2A	74.2457
wsnp_Ra_c58188_60004916	2A	74.2457
wsnp_Ra_rep_c106961_90622638	2A	74.2457
wsnp_BE517627A_Ta_2_1	2A	74.2457
wsnp_CAP11_rep_c8681_3747503	2A	74.2457
wsnp_CAP7_c7742_3467376	2A	74.2457
wsnp_Ex_c1064_2034730	2A	74.2457
wsnp_Ex_c14980_23134376	2A	74.2457
wsnp_Ex_c22862_32074455	2A	74.2457
wsnp_Ex_c33196_41722217	2A	74.2457
wsnp_Ex_rep_c67143_65626838	2A	74.2457
wsnp_Ku_c30418_40245121	2A	74.2457
wsnp_Ra_c10861_17763060	2A	74.2457
wsnp_Ex_rep_c66709_65042923	2A	74.2457
wsnp_BE403352A_Ta_2_1	2A	74.2457
wsnp_CAP12_rep_c4379_1995966	2A	74.2457
wsnp_Ex_c2030_3807284	2A	74.2457
wsnp_JD_c3032_4015340	2A	74.2457
wsnp_Ex_c14717_22800771	2A	74.2457
wsnp_Ex_c15301_23528979	2A	74.2457
wsnp_Ex_rep_c66800_65171198	2A	74.2457
wsnp_Ex_rep_c68599_67447880	2A	74.2457
wsnp_Ex_rep_c103255_88258450	2A	74.2457
wsnp_Ra_c10091_16694335	2A	74.2457
wsnp_be498599A_Ta_2_2	2A	74.2457
wsnp_Ex_c2138_4015101	2A	74.2457
wsnp_Ex_c2138_4015881	2A	74.2457
wsnp_Ex_rep_c66377_64570189	2A	74.2457
wsnp_Ex_rep_c66615_64916114	2A	74.2457
wsnp_Ex_rep_c66615_64916512	2A	74.2457
wsnp_Ra_c4850_8698731	2A	74.2457
wsnp_Ra_rep_c111721_93875204	2A	74.2457
wsnp_Ex_c31900_40635609	2A	74.2457
wsnp_Ex_c25057_34318425	2A	74.2457
wsnp_Ku_c3907_7157334	2A	74.2457
wsnp_Ex_rep_c67481_66083943	2A	74.2457
wsnp_Ex_rep_c68516_67350929	2A	74.2457
wsnp_CAP7_rep_c9455_4223473	2A	74.2457
wsnp_Ex_c1064_2034431	2A	74.2457
wsnp_CAP11_rep_c5124_2393868	2A	74.2457
wsnp_CAP11_rep_c6376_2943437	2A	74.2457
wsnp_CAP12_rep_c4584_2092741	2A	74.2457
wsnp_CAP11_c1556_864919	2A	74.2457
wsnp_JD_rep_c49684_33856127	2A	74.2457
wsnp_CAP7_rep_c5524_2482342	2A	74.2457
wsnp_Ex_c51288_55279360	2A	74.2457
wsnp_Ex_c4203_7590741	2A	74.2457
wsnp_Ex_c14760_22866930	2A	74.2457
wsnp_CAP11_rep_c4135_1956064	2A	74.2457
wsnp_Ex_c21721_30882221	2A	74.2457
wsnp_Ex_rep_c75827_73041653	2A	74.2457
wsnp_Ex_c41168_48053629	2A	74.2457
wsnp_Ex_c8587_14418021	2A	74.2457
wsnp_CAP7_rep_c9097_4074450	2A	74.2457
wsnp_Ex_c42720_49228237	2A	74.9867
wsnp_Ku_c2413_4626451	2A	74.9867
wsnp_Ex_rep_c102538_87682273	2A	77.9542
wsnp_Ex_c28204_37349164	2A	77.9542
wsnp_Ex_c2337_4379619	2A	79.4366
wsnp_Ra_c4503_8155485	2A	80.9191
wsnp_Ex_c5984_10493714	2A	88.3842
wsnp_Ex_rep_c69799_68760822	2A	88.3842
wsnp_Ex_c28942_38018762	2A	88.3842
wsnp_Ex_rep_c67530_66144244	2A	88.3842
wsnp_JD_c514_782019	2A	88.3842
wsnp_JD_c514_781859	2A	88.3842
wsnp_Ra_c107797_91270622	2A	88.3842
wsnp_Ex_c40280_47375312	2A	88.3842
wsnp_Ex_rep_c69014_67914888	2A	88.3842
wsnp_Ex_rep_c69799_68761171	2A	88.3842
wsnp_Ex_rep_c67751_66428606	2A	88.3842
wsnp_JD_rep_c50243_34277175	2A	88.3842
wsnp_Ex_c21409_30544027	2A	92.842
wsnp_Ex_rep_c105158_89662129	2A	93.583
wsnp_Ex_rep_c66465_64708722	2A	95.0655
wsnp_Ex_rep_c66465_64708628	2A	95.0655
wsnp_Ra_c5443_9643191	2A	95.0655
wsnp_Ku_c8927_15048149	2A	96.5479
wsnp_Ex_c6660_11526924	2A	96.5479
wsnp_Ex_c1604_3060855	2A	96.5479
wsnp_Ku_c4271_7774388	2A	97.289
wsnp_Ex_c7829_13320738	2A	97.289
wsnp_Ex_c7829_13320760	2A	97.289
wsnp_JD_c152_245708	2A	97.289
wsnp_Ex_c10084_16572374	2A	97.289
wsnp_Ex_c7316_12552186	2A	97.289
wsnp_JD_c15127_14676522	2A	101.001
wsnp_JD_c169_270144	2A	102.483
wsnp_Ex_c3808_6924802	2A	108.439
wsnp_Ku_c16358_25225060	2A	108.439
wsnp_Ra_c12874_20497763	2A	108.439
wsnp_Ex_c59095_60108185	2A	109.922
wsnp_Ra_c32271_41304469	2A	109.922
wsnp_Ex_c16627_25162391	2A	109.922
wsnp_Ex_c59095_60108097	2A	109.922
wsnp_BE445431A_Td_2_1	2A	109.922
wsnp_Ex_c59095_60108118	2A	109.922
wsnp_RFL_Contig4779_5764326	2A	110.665
wsnp_RFL_Contig2763_2509104	2A	124.969
wsnp_Ex_c14953_23104041	2A	124.969
wsnp_JD_c6872_7985864	2A	129.626
wsnp_CAP11_c1711_934478	2A	131.879
wsnp_Ex_c41007_47932833	2A	131.879
wsnp_Ku_c33884_43306422	2A	131.879
wsnp_Ex_rep_c102390_87572532	2A	131.879
wsnp_Ex_c24964_34219020	2A	134.131
wsnp_JD_c2578_3489735	2A	134.131
wsnp_Ex_rep_c70299_69243401	2A	139.269
wsnp_JD_c16315_15513268	2A	139.269
wsnp_Ex_c15681_24015303	2A	139.269
wsnp_Ex_c45_97816	2A	139.269
wsnp_Ex_c15681_24016359	2A	139.269
wsnp_Ra_c66636_64923321	2A	139.269
wsnp_Ex_c5740_10081171	2A	139.269
wsnp_Ex_c45_98113	2A	139.269
wsnp_Ex_c15681_24015996	2A	139.269
wsnp_Ra_c66636_64922359	2A	139.269
wsnp_Ex_rep_c70299_69243835	2A	139.269
wsnp_Ra_c20564_29842064	2A	140.119
wsnp_Ex_c44487_50527786	2A	140.97
wsnp_Ex_c19003_27913936	2A	140.97
wsnp_CAP11_c360_282889	2A	146.975
wsnp_Ex_c10555_17235832	2A	160.163
wsnp_Ex_c2137_4014287	2A	160.163
wsnp_Ku_c26323_36285601	2A	160.163
wsnp_Ex_c2137_4014383	2A	160.163
wsnp_Ku_c26323_36285697	2A	160.163
wsnp_Ex_c2137_4013681	2A	160.163
wsnp_Ra_c6586_11477949	2A	160.163
wsnp_Ex_c3695_6740339	2A	161.848
wsnp_Ra_c17622_26522072	2A	163.532
wsnp_Ra_c35335_43895883	2A	174.533
wsnp_Ex_rep_c108004_91402649	2A	192.604
wsnp_Ku_rep_c104451_90920763	2A	192.604
wsnp_Ex_c36309_44293189	2A	198.31
wsnp_Ex_c20771_29858497	2A	198.31
wsnp_Ex_c6681_11558088	2A	198.31
wsnp_Ra_c14112_22155451	2B1	0
wsnp_Ex_c1358_2601510	2B1	10.7148
wsnp_Ex_c10961_17803258	2B1	10.7148
wsnp_Ra_c1501_2991585	2B1	10.7148
wsnp_Ex_c19516_28480964	2B1	10.7148
wsnp_Ra_rep_c106119_89961852	2B1	33.7154
wsnp_Ra_rep_c117300_96881829	2B1	33.7154
wsnp_Ex_c40567_47599129	2B1	33.7154
wsnp_Ex_c10441_17078853	2B1	64.4733
Ppd-B1	2B1	74.2484
wsnp_Ex_c5412_9565527	2B1	76.5074
wsnp_JD_c3732_4781170	2B1	79.5185
wsnp_Ku_c34759_44069854	2B1	79.5185
wsnp_Ex_c10941_17776989	2B1	79.5185
wsnp_Ku_c31_62657	2B1	79.5185
wsnp_Ex_c7285_12506938	2B1	79.5185
wsnp_Ra_c8489_14382125	2B1	79.5185
wsnp_Ex_c66052_64232430	2B1	79.5185
wsnp_Ku_c23305_33210628	2B1	79.5185
wsnp_Ex_c6099_10674508	2B1	79.5185
wsnp_Ex_c6099_10674406	2B1	79.5185
wsnp_Ku_c23305_33210841	2B1	79.5185
wsnp_Ku_c44441_51721669	2B1	79.5185
wsnp_RFL_Contig4483_5312236	2B1	84.8013
wsnp_JD_c4621_5757201	2B1	84.8013
wsnp_JD_c12687_12877994	2B1	84.8013
wsnp_Ex_c31262_40077397	2B1	84.8013
wsnp_Ex_c5239_9272511	2B1	84.8013
wsnp_Ex_c741_1456698	2B1	84.8013
wsnp_Ex_c13351_21042379	2B1	93.9237
wsnp_Ex_c27867_37030045	2B1	93.9237
wsnp_Ex_rep_c106004_90240692	2B1	93.9237
wsnp_JD_c767_1143876	2B1	93.9237
wsnp_Ex_c45094_50985067	2B1	93.9237
wsnp_BE399688B_Ta_2_1	2B1	93.9237
wsnp_Ra_c16822_25566950	2B1	93.9237
wsnp_Ku_c13905_22034406	2B1	93.9237
wsnp_Ex_c27867_37030229	2B1	93.9237
wsnp_Ex_c9248_15372536	2B1	93.9237
wsnp_Ex_c944_1810245	2B1	96.1809
wsnp_JD_rep_c64505_41132927	2B1	96.1809
wsnp_Ex_c62844_62315607	2B1	96.1809
wsnp_Ku_c15057_23553016	2B1	96.1809
wsnp_JD_c13359_13373795	2B1	96.1809
wsnp_BE404601B_Ta_2_1	2B1	96.1809
wsnp_Ku_c15057_23554067	2B1	96.1809
wsnp_Ku_c15336_23908130	2B1	96.1809
wsnp_JD_c2367_3220232	2B1	96.1809
wsnp_Ex_c22018_31192778	2B1	96.1809
wsnp_Ex_c22018_31193171	2B1	96.1809
wsnp_Ex_c3044_5620102	2B1	96.9328
wsnp_CAP7_c402_217331	2B1	97.6848
wsnp_Ex_c44761_50731830	2B1	97.6848
wsnp_Ex_c33246_41764093	2B1	97.6848
wsnp_Ex_rep_c101906_87187119	2B1	97.6848
wsnp_JD_c1236_1789566	2B1	97.6848
wsnp_JD_c6350_7517130	2B1	97.6848
wsnp_Ex_c51461_55394646	2B1	97.6848
wsnp_JD_c4699_5834958	2B1	97.6848
wsnp_Ku_c7096_12264232	2B1	97.6848
wsnp_RFL_Contig2506_2098552	2B1	97.6848
wsnp_Ku_c27759_37702654	2B1	98.4367
wsnp_Ku_c2562_4879681	2B1	99.1886
wsnp_Ku_c18923_28319203	2B1	99.1886
wsnp_Ex_c1459_2797709	2B1	99.1886
wsnp_Ex_c7003_12065828	2B1	99.9406
wsnp_Ex_c7003_12065567	2B1	99.9406
wsnp_Ex_c7003_12065642	2B1	99.9406
wsnp_CAP8_c1240_753371	2B1	99.9406
wsnp_Ku_rep_c73313_72887199	2B1	100.693
wsnp_Ex_c19344_28279854	2B1	100.693
wsnp_BG263521B_Ta_2_1	2B1	100.693
wsnp_Ex_c22946_32163010	2B1	100.693
wsnp_Ex_c1873_3531947	2B1	100.693
wsnp_RFL_Contig3802_4108582	2B1	102.197
wsnp_RFL_Contig454_5360785	2B1	103.701
wsnp_BE604861B_Ta_2_1	2B1	105.958
wsnp_Ex_c16988_25586811	2B1	105.958
wsnp_Ex_rep_c67205_65714295	2B1	105.958
wsnp_CAP11_c5554_2579815	2B1	114.305
wsnp_CAP11_c5554_2579994	2B1	114.305
wsnp_BG274019B_Ta_2_1	2B1	114.305
wsnp_Ta_c36_A_1	2B1	114.305
wsnp_CAP11_c5554_2580044	2B1	114.305
wsnp_Ex_rep_c68587_67434960	2B1	115.057
wsnp_Ex_rep_c101349_86725007	2B1	115.057
wsnp_Ex_c8894_14858193	2B1	115.057
wsnp_Ku_c3780_6950286	2B1	115.057
wsnp_Ex_rep_c68386_67199155	2B1	115.057
wsnp_JD_c758_1132463	2B1	115.057
wsnp_BE406277B_Ta_1_2	2B1	118.069
wsnp_Ex_c20169_29215219	2B1	118.069
wsnp_BE490763B_Ta_2_1	2B1	118.069
wsnp_BE490763B_Ta_2_3	2B1	118.069
wsnp_JD_c744_1111659	2B1	120.326
wsnp_BE423182B_Ta_2_1	2B1	120.326
wsnp_Ex_c18261_27078080	2B1	120.326
wsnp_BE490267A_Ta_2_1	2B1	120.326
wsnp_Ex_c7203_12370983	2B1	120.326
wsnp_Ex_rep_c67543_66165372	2B1	120.326
wsnp_JD_c2273_3105037	2B1	120.326
wsnp_Ex_c2510_4689918	2B1	121.078
wsnp_Ex_c1758_3326792	2B1	121.078
wsnp_Ex_c55735_58127324	2B1	121.078
wsnp_JD_c4243_5350869	2B1	121.83
wsnp_Ex_rep_c67840_66538714	2B1	121.83
wsnp_Ex_rep_c102385_87568304	2B1	123.334
wsnp_Ex_c24711_33964543	2B1	123.334
wsnp_BF473744B_Ta_2_1	2B1	123.334
wsnp_Ex_rep_c67561_66188180	2B1	123.334
wsnp_Ex_rep_c67561_66189279	2B1	123.334
wsnp_Ex_c16425_24923837	2B1	123.334
wsnp_Ra_rep_c109853_92677055	2B1	123.334
wsnp_Ex_c32493_41138957	2B1	123.334
wsnp_JD_c11975_12326445	2B1	123.334
wsnp_Ex_c17845_26604587	2B1	123.334
wsnp_Ex_c2445_4573233	2B1	123.334
wsnp_Ex_c4542_8154800	2B1	123.334
wsnp_Ex_c16425_24923685	2B1	123.334
wsnp_RFL_Contig3522_3685860	2B1	123.334
wsnp_Ex_c18503_27349536	2B1	124.086
wsnp_Ex_c58274_59638884	2B1	124.086
wsnp_Ex_c58274_59638635	2B1	124.086
wsnp_Ra_c31353_40494768	2B1	124.086
wsnp_JD_c6010_7167159	2B1	126.343
wsnp_Ex_c10071_16554911	2B1	126.343
wsnp_JD_c6010_7167084	2B1	126.343
wsnp_Ra_c13963_21949302	2B1	126.343
wsnp_RFL_Contig2612_2274356	2B1	126.343
wsnp_Ex_c1915_3618286	2B1	127.847
wsnp_Ex_c11748_18884081	2B1	127.847
wsnp_Ex_c16948_25537916	2B1	127.847
wsnp_Ex_c22271_31463382	2B1	127.847
wsnp_Ex_c942_1806632	2B1	127.847
wsnp_Ex_c16627_25162803	2B1	127.847
wsnp_Ex_c2203_4129457	2B1	127.847
wsnp_Ex_c2203_4129271	2B1	127.847
wsnp_Ex_c5123_9087869	2B1	127.847
wsnp_Ex_rep_c101615_86954680	2B1	127.847
wsnp_Ex_c9025_15039930	2B1	127.847
wsnp_Ex_c22271_31463467	2B1	127.847
wsnp_Ex_c5123_9089624	2B1	127.847
wsnp_Ex_c5123_9088111	2B1	127.847
wsnp_Ex_c2819_5213149	2B1	127.847
wsnp_Ex_c5123_9089025	2B1	127.847
wsnp_Ku_c9901_16493072	2B1	127.847
wsnp_Ex_c2203_4130096	2B1	127.847
wsnp_Ra_c54256_57628288	2B1	128.599
wsnp_Ex_c24135_33382700	2B1	130.103
wsnp_Ex_c28627_37743031	2B1	130.103
wsnp_Ku_c15498_24122936	2B1	130.103
wsnp_Ex_c24135_33382318	2B1	130.103
wsnp_Ex_c3506_6414757	2B1	130.103
wsnp_Ex_c3506_6415581	2B1	130.103
wsnp_Ex_c24135_33382521	2B1	130.103
wsnp_Ku_c7297_12596001	2B1	130.103
wsnp_Ex_c28627_37742718	2B1	130.103
wsnp_Ex_c3506_6415495	2B1	130.103
wsnp_RFL_Contig1892_1042675	2B1	133.114
wsnp_Ex_rep_c101581_86924089	2B1	133.114
wsnp_Ex_c19772_28771627	2B1	133.114
wsnp_Ex_c13353_21046550	2B1	133.114
wsnp_Ex_c20029_29064315	2B1	133.114
wsnp_Ex_c174_340829	2B1	133.114
wsnp_Ex_c29382_38422739	2B1	133.114
wsnp_Ra_c4660_8405634	2B1	133.114
wsnp_RFL_Contig2914_2757372	2B1	134.642
wsnp_Ex_c13865_21720466	2B1	134.642
wsnp_Ex_c13865_21720307	2B1	134.642
wsnp_RFL_Contig3273_3319580	2B1	134.642
wsnp_RFL_Contig3917_4326857	2B1	134.642
wsnp_Ex_c19094_28015035	2B2	0
wsnp_Ex_rep_c103381_88353000	2B2	0
wsnp_Ex_c298_580660	2B2	0
wsnp_Ex_rep_c67697_66363222	2B2	2.15962
wsnp_Ex_c20240_29291513	2B2	10.1404
wsnp_BE489901D_Ta_2_1	2B2	10.1404
wsnp_Ex_c25043_34305764	2B2	10.1404
wsnp_Ex_c1408_2704736	2D1	0
wsnp_Ex_c1408_2704613	2D1	0
wsnp_JD_c69_109951	2D1	0
wsnp_Ex_c29666_38670435	2D2	0
wsnp_Ku_rep_c105822_91859983	2D2	0
wsnp_Ku_c7229_12491877	2D2	0
wsnp_Ex_c15048_23219416	2D2	8.34098
wsnp_Ku_c3107_5818628	2D2	8.34098
wsnp_Ex_c1944_3664205	2D2	8.34098
wsnp_Ex_c1944_3663988	2D2	8.34098
wsnp_Ex_c6400_11123059	2D2	10.5647
wsnp_Ku_c12022_19520410	2D2	10.5647
wsnp_Ex_c4817_8598511	2D2	11.3055
wsnp_Ku_rep_c68228_67133195	2D2	11.3055
wsnp_BM140538D_Ta_2_1	2D2	12.0463
wsnp_Ex_c19364_28303089	2D2	12.0463
wsnp_Ex_c2258_4232538	2D3	0
wsnp_Ra_c17636_26538543	2D3	0
wsnp_JD_c5919_7081809	2D3	3.60335
wsnp_Ex_rep_c67897_66613415	2D3	3.60335
wsnp_Ex_c18250_27065775	2D3	4.32286
wsnp_Ex_c20011_29041563	2D3	5.04237
wsnp_Ex_rep_c78526_74641162	2D3	5.04237
wsnp_Ex_c7260_12463738	2D3	5.76185
wsnp_JD_c12604_12812295	2D3	5.76185
wsnp_Ex_c54003_57045475	2D3	5.76185
wsnp_Ra_rep_c71290_69343893	2D3	5.76185
wsnp_Ra_rep_c71636_69738717	2D3	5.76185
wsnp_Ex_c104027_88843215	2D3	6.48132
wsnp_Ex_c6630_11483544	2D3	6.48132
wsnp_Ex_rep_c70527_69450183	2D3	6.48132
wsnp_Ex_rep_c101732_87042471	2D3	15.2018
wsnp_Ex_c456_896962	2D3	30.7964
wsnp_Ex_rep_c67149_65635258	2D4	0
wsnp_Ra_c4712_8489753	2D4	7.57625
wsnp_Ku_c2713_5145312	2D4	7.57625
wsnp_RFL_Contig3286_3338919	2D4	8.31705
wsnp_Ex_rep_c70934_69795145	2D4	8.31705
wsnp_Ex_c979_1874338	2D4	8.31705
wsnp_Ex_c7366_12631059	2D4	8.31705
wsnp_CAP11_c269_233382	2D4	8.31705
wsnp_Ex_c7366_12631101	2D4	8.31705
wsnp_Ku_c28820_38731047	2D4	8.31705
wsnp_Ex_rep_c67286_65825610	2D4	8.31705
wsnp_Ex_c2311_4328167	2D4	8.31705
wsnp_Ex_c9619_15913632	2D4	8.31705
wsnp_BG313362D_Ta_2_1	2D4	8.31705
wsnp_Ex_c47991_53037623	2D4	8.31705
wsnp_Ex_rep_c66356_64538896	2D4	8.31705
wsnp_Ku_c30494_40319867	2D4	18.8401
wsnp_Ex_c62466_62093712	2D4	18.8401
wsnp_JD_c30_50478	2D4	18.8401
wsnp_Ex_c62466_62093988	2D4	18.8401
wsnp_Ex_c62466_62093520	2D4	18.8401
wsnp_Ra_c15518_23944753	2D4	18.8401
wsnp_RFL_Contig2659_2346243	2D4	39.2272
wsnp_JD_c5170_6293946	3A1	0
wsnp_Ra_c2339_4506620	3A1	3.60335
wsnp_Ku_c10362_17156084	3A1	5.04259
wsnp_Ex_c23633_32868822	3A1	5.04259
wsnp_Ex_c15674_24004810	3A2	0
wsnp_Ku_c4568_8243646	3A2	0
wsnp_Ex_c15674_24005648	3A2	0
wsnp_Ku_c4568_8243775	3A2	0
wsnp_Ex_c15674_24004513	3A2	0
wsnp_Ex_rep_c69816_68774932	3A2	10.2116
wsnp_Ex_c33765_42199371	3A2	10.2116
wsnp_Ex_rep_c69816_68774416	3A2	10.2116
wsnp_CAP11_rep_c7339_3306558	3A2	11.6508
wsnp_Ex_c4069_7354375	3A2	15.2584
wsnp_Ra_c16278_24893033	3A2	22.5071
wsnp_Ku_c40218_48484410	3A2	22.5071
wsnp_BF292295A_Ta_2_1	3A2	22.5071
wsnp_Ex_rep_c106152_90334299	3A2	22.5071
wsnp_Ex_c15036_23203474	3A2	22.5071
wsnp_Ex_c742_1458033	3A2	22.5071
wsnp_Ex_rep_c102478_87635370	3A2	22.5071
wsnp_Ku_c11052_18135847	3A2	22.5071
wsnp_Ex_c742_1458743	3A2	22.5071
wsnp_Ex_c24432_33676448	3A2	23.2266
wsnp_Ex_c1141_2191485	3A2	23.9462
wsnp_Ex_c1538_2937905	3A2	25.3854
wsnp_Ex_c16079_24507688	3A2	25.3854
wsnp_Ex_rep_c67727_66398596	3A2	25.3854
wsnp_Ex_c10272_16842803	3A2	25.3854
wsnp_Ku_c30545_40369365	3A2	25.3854
wsnp_Ex_rep_c67349_65914945	3A2	25.3854
wsnp_JD_rep_c64325_41024646	3A2	25.3854
wsnp_BE426222A_Ta_2_1	3A2	25.3854
wsnp_Ex_rep_c101942_87217430	3A2	25.3854
wsnp_Ex_c22888_32105519	3A2	25.3854
wsnp_JD_c9434_10274598	3A2	25.3854
wsnp_CAP11_c2438_1258747	3A2	25.3854
wsnp_Ex_c11039_17902115	3A2	26.8246
wsnp_Ex_c12354_19711297	3A2	26.8246
wsnp_Ex_rep_c101340_86719239	3A2	26.8246
wsnp_Ex_rep_c101340_86719115	3A2	26.8246
wsnp_BE443995B_Ta_2_2	3A2	26.8246
wsnp_Ex_c5929_10402147	3A2	26.8246
wsnp_Ex_c14681_22747500	3A2	26.8246
wsnp_JD_c11273_11770307	3A2	26.8246
wsnp_JD_rep_c49174_33405622	3A2	26.8246
wsnp_Ku_rep_c102095_89140978	3A2	26.8246
wsnp_BF429272A_Ta_2_3	3A2	26.8246
wsnp_Ex_c5997_10512308	3A2	26.8246
wsnp_Ku_c1307_2606226	3A2	26.8246
wsnp_RFL_Contig2913_2755542	3A2	26.8246
wsnp_Ra_c44141_50623811	3A2	26.8246
wsnp_Ex_c16615_25147492	3A2	26.8246
wsnp_RFL_Contig4273_4946890	3A2	26.8246
wsnp_Ex_c45438_51235587	3A2	26.8246
wsnp_Ex_c53364_56625806	3A2	26.8246
wsnp_Ex_c28310_37444843	3A2	26.8246
wsnp_BF429272A_Ta_2_1	3A2	26.8246
wsnp_Ku_c40984_49074215	3A2	26.8246
wsnp_RFL_Contig2767_2518373	3A2	26.8246
wsnp_Ex_c11397_18400400	3A2	26.8246
wsnp_Ex_rep_c108072_91444417	3A2	26.8246
wsnp_Ku_rep_c104691_91086871	3A2	26.8246
wsnp_Ex_c943_1808232	3A2	26.8246
wsnp_JD_c1187_1731186	3A2	26.8246
wsnp_Ex_c943_1808577	3A2	26.8246
wsnp_Ku_c3956_7237642	3A2	27.5441
wsnp_Ex_c15400_23664328	3A2	28.2636
wsnp_Ex_c1660_3158776	3A2	28.2636
wsnp_Ex_c1660_3159173	3A2	28.2636
wsnp_Ku_c25809_35776454	3A2	29.7028
wsnp_Ku_rep_c70479_70079622	3A2	29.7028
wsnp_JD_c7441_8535047	3A2	29.7028
wsnp_Ex_c25668_34932560	3A2	29.7028
wsnp_Ex_rep_c66865_65262612	3A2	29.7028
wsnp_Ex_c42698_49211728	3A2	29.7028
wsnp_Ex_c12948_20511479	3A2	29.7028
wsnp_Ex_c9458_15679797	3A2	29.7028
wsnp_Ex_c45213_51068305	3A2	29.7028
wsnp_Ra_c7280_12576178	3A2	29.7028
wsnp_CAP7_c396_213601	3A2	29.7028
wsnp_BE406587A_Ta_2_1	3A2	29.7028
wsnp_Ex_c22766_31972812	3A2	29.7028
wsnp_CAP11_c318_261649	3A2	29.7028
wsnp_BE443568A_Ta_2_2	3A2	29.7028
wsnp_RFL_Contig3396_3515504	3A2	29.7028
wsnp_RFL_Contig4082_4591766	3A2	29.7028
wsnp_Ex_c15269_23492289	3A2	29.7028
wsnp_Ex_rep_c66865_65262892	3A2	29.7028
wsnp_Ku_c4886_8753646	3A2	29.7028
wsnp_JD_c14691_14352459	3A2	29.7028
wsnp_Ex_c24293_33532428	3A2	29.7028
wsnp_Ex_c45213_51068540	3A2	29.7028
wsnp_Ex_c22766_31972202	3A2	29.7028
wsnp_Ex_c45213_51068665	3A2	29.7028
wsnp_RFL_Contig429_4978628	3A2	29.7028
wsnp_Ku_c8334_14181247	3A2	29.7028
wsnp_Ex_c22766_31972755	3A2	29.7028
wsnp_Ex_c9468_15697512	3A2	29.7028
wsnp_BE490613A_Ta_2_1	3A2	29.7028
wsnp_Ex_rep_c104884_89459472	3A2	29.7028
wsnp_Ex_c2502_4675968	3A2	29.7028
wsnp_Ex_c15269_23491104	3A2	29.7028
wsnp_Ex_rep_c66865_65262277	3A2	29.7028
wsnp_Ex_rep_c66865_65263145	3A2	29.7028
wsnp_Ex_c5047_8963671	3A2	29.7028
wsnp_Ex_c25668_34932304	3A2	30.4223
wsnp_Ex_c29742_38738725	3A2	31.1418
wsnp_Ku_c9316_15647115	3A2	31.1418
wsnp_Ku_rep_c68484_67500021	3A2	31.1418
wsnp_Ex_c51776_55603135	3A2	31.1418
wsnp_BE490651A_Ta_2_2	3A2	31.1418
wsnp_Ku_c5378_9559013	3A2	31.1418
wsnp_Ku_rep_c68484_67499824	3A2	31.1418
wsnp_Ex_c18637_27508578	3A2	31.1418
wsnp_Ku_c3286_6111264	3A2	31.1418
wsnp_Ex_rep_c66685_65003625	3A2	31.1418
wsnp_RFL_Contig3146_3109312	3A2	31.9304
wsnp_RFL_Contig2699_2402527	3A2	39.1244
wsnp_Ra_rep_c69692_67234463	3A2	39.1244
wsnp_Ex_c26887_36107413	3A2	39.1244
wsnp_CD454173A_Ta_2_8	3A2	39.1244
wsnp_Ex_c8884_14841846	3A2	39.1244
wsnp_Ku_c18497_27803432	3A2	39.1244
wsnp_Ex_c9483_15722127	3A2	39.1244
wsnp_CAP12_c147_84461	3A2	39.1244
wsnp_Ex_c12341_19693090	3A2	59.1551
wsnp_CAP12_c15_9559	3A2	59.1551
wsnp_BG262734A_Ta_2_3	3A2	59.1551
wsnp_CAP11_c68_106078	3A2	59.1551
wsnp_BG262734A_Ta_2_7	3A2	59.1551
wsnp_Ex_c15475_23756906	3A2	73.2023
wsnp_Ex_c15475_23757972	3A2	73.2023
wsnp_Ex_c20250_29303152	3A2	74.324
wsnp_Ku_c10468_17301042	3A2	74.324
wsnp_Ku_c10468_17301216	3A2	74.324
wsnp_Ex_rep_c66274_64426834	3A3	0
wsnp_Ex_rep_c66274_64426901	3A3	0.735347
wsnp_Ex_c60462_60905848	3A3	4.33869
wsnp_BM137927A_Ta_2_1	3A3	4.33869
wsnp_Ku_c5359_9530161	3A3	4.33869
wsnp_Ex_c28679_37784954	3A3	4.33869
wsnp_Ex_c24085_33332723	3A3	4.33869
wsnp_Ex_c28679_37784735	3A3	4.33869
wsnp_Ku_c5359_9531713	3A3	4.33869
wsnp_Ex_c88767_80001420	3A3	4.33869
wsnp_Ex_c11229_18163892	3A3	5.05817
wsnp_Ra_c41135_48426638	3B1	0
wsnp_BE446462D_Ta_2_1	3B1	0
wsnp_Ex_c30368_39293103	3B1	0
wsnp_BE446462D_Ta_2_3	3B1	0
wsnp_Ku_c1629_3206989	3B1	0
wsnp_Ex_c12875_20407926	3B1	1.44345
wsnp_Ex_rep_c66331_64503065	3B1	1.44345
wsnp_Ex_c791_1557333	3B1	1.44345
wsnp_Ex_c1375_2633027	3B1	1.44345
wsnp_Ku_c14409_22721765	3B1	1.44345
wsnp_Ex_rep_c66331_64502558	3B1	1.44345
wsnp_Ku_c55746_59522526	3B1	1.44345
wsnp_Ex_c8386_14127329	3B1	1.44345
wsnp_Ex_c18941_27841286	3B1	1.44345
wsnp_JD_c222_352320	3B1	1.44345
wsnp_Ex_c2723_5047696	3B1	1.44345
wsnp_Ex_rep_c103892_88739043	3B1	1.44345
wsnp_Ex_rep_c67625_66279491	3B1	1.44345
wsnp_Ex_c1143_2196102	3B1	1.44345
wsnp_Ex_rep_c67107_65584404	3B1	1.44345
wsnp_Ku_c12698_20441325	3B1	1.44345
wsnp_Ex_rep_c66331_64502363	3B1	1.44345
wsnp_Ex_c3005_5548573	3B1	2.29855
wsnp_Ku_c663_1368085	3B1	2.29855
wsnp_Ra_c18153_27161629	3B1	2.29855
wsnp_BE497169B_Ta_2_1	3B1	3.15366
wsnp_BE497169B_Ta_2_2	3B1	3.15366
wsnp_Ex_c25636_34897348	3B1	3.15366
wsnp_Ku_c3817_7009093	3B1	34.6122
wsnp_Ex_c44375_50444756	3B1	46.3695
wsnp_Ra_c5532_9788185	3B1	46.3695
wsnp_Ex_c5469_9654931	3B1	46.3695
wsnp_Ex_c7780_13254349	3B1	46.3695
wsnp_JD_c396_603720	3B1	46.3695
wsnp_RFL_Contig3911_4319047	3B1	46.3695
wsnp_Ra_c32633_41628677	3B1	46.3695
wsnp_Ex_c15264_23484775	3B2	0
wsnp_CAP11_c323_263800	3B2	0
wsnp_CAP11_c323_263628	3B2	0
wsnp_Ra_c26083_35644783	3B2	35.0976
wsnp_Ku_c29429_39332178	3B2	35.0976
wsnp_BE496983B_Ta_2_1	3B2	35.0976
wsnp_Ex_c11246_18191331	3B2	49.7226
wsnp_Ku_c13069_20938717	3B2	49.7226
wsnp_Ex_c4069_7355357	3B2	49.7226
wsnp_Ex_c2820_5214711	3B2	50.4627
wsnp_Ku_c33335_42844680	3B2	50.4627
wsnp_Ex_c4063_7344641	3B2	50.4627
wsnp_Ku_c33335_42844594	3B2	50.4627
wsnp_Ex_c2820_5215394	3B2	50.4627
wsnp_JD_c9805_10591233	3B2	51.2029
wsnp_Ku_c30078_39930134	3B2	51.2029
wsnp_Ex_c4063_7344449	3B2	51.2029
wsnp_Ku_c7173_12391539	3B2	51.943
wsnp_Ex_c4069_7355431	3B2	51.943
wsnp_Ex_c44447_50496676	3B2	51.943
wsnp_Ex_rep_c66896_65307566	3B2	52.6831
wsnp_Ex_c22401_31592784	3B2	52.6831
wsnp_BE518003B_Ta_2_3	3B2	53.4232
wsnp_Ex_c19372_28312715	3B2	53.4232
wsnp_Ex_c32404_41067821	3B2	53.4232
wsnp_Ex_c19372_28313727	3B2	53.4232
wsnp_Ex_c4156_7506400	3B2	54.1632
wsnp_Ex_c21930_31102213	3B2	54.1632
wsnp_Ex_c4927_8772847	3B2	54.1632
wsnp_Ex_c4156_7507247	3B2	54.1632
wsnp_Ex_c1097_2105209	3B2	54.9032
wsnp_Ex_c40250_47352047	3B2	54.9032
wsnp_Ex_c21930_31102685	3B2	54.9032
wsnp_Ex_c1097_2105311	3B2	54.9032
wsnp_JD_c30422_23944042	3B2	54.9032
wsnp_BE498786B_Ta_2_1	3B2	54.9032
wsnp_Ex_c15944_24350833	3B2	54.9032
wsnp_Ra_c21559_30963208	3B2	54.9032
wsnp_RFL_Contig3336_3426054	3B2	54.9032
wsnp_Ex_c6065_10623213	3B2	54.9032
wsnp_Ex_c1097_2104088	3B2	54.9032
wsnp_Ku_c24414_34372822	3B2	56.3836
wsnp_JD_c2623_3541255	3B2	56.3836
wsnp_Ex_c13906_21771680	3B2	56.3836
wsnp_BE446087B_Ta_2_1	3B2	57.1237
wsnp_JD_c7325_8422075	3B2	57.8636
wsnp_Ex_rep_c68624_67475477	3B2	57.8636
wsnp_CAP11_c1656_909791	3B2	57.8636
wsnp_Ku_c7784_13343904	3B2	58.6036
wsnp_JD_c9902_10674626	3B2	58.6036
wsnp_JD_c9902_10674725	3B2	58.6036
wsnp_Ex_c7478_12792943	3B2	60.0839
wsnp_Ex_c257_491667	3B2	60.0839
wsnp_Ex_c19982_29009504	3B2	60.0839
wsnp_Ex_rep_c66509_64775661	3B2	60.0839
wsnp_Ex_rep_c66509_64776295	3B2	60.0839
wsnp_BE497469B_Ta_2_1	3B2	60.0839
wsnp_JD_rep_c64656_41217526	3B2	60.0839
wsnp_JD_c119_190079	3B2	60.8239
wsnp_JD_c1247_1802330	3B2	60.8239
wsnp_JD_c35642_26554827	3B2	60.8239
wsnp_CAP11_c272_234769	3B2	60.8239
wsnp_CAP8_c6899_3227098	3B2	60.8239
wsnp_Ex_rep_c69783_68742690	3B2	60.8239
wsnp_BQ168706B_Ta_2_1	3B2	60.8239
wsnp_Ex_rep_c68066_66815745	3B2	60.8239
wsnp_JD_rep_c53979_36270209	3B2	60.8239
wsnp_Ku_c10291_17065432	3B2	60.8239
wsnp_JD_c12451_12690261	3B2	60.8239
wsnp_Ku_c210_413608	3B2	60.8239
wsnp_Ku_c10291_17065480	3B2	60.8239
wsnp_CAP11_c558_382875	3B2	60.8239
wsnp_Ex_rep_c67067_65534806	3B2	60.8239
wsnp_BE591466B_Ta_2_2	3B2	60.8239
wsnp_Ex_c21499_30644485	3B2	60.8239
wsnp_BQ168706B_Ta_2_2	3B2	60.8239
wsnp_JD_rep_c53979_36270300	3B2	60.8239
wsnp_JD_c119_190135	3B2	60.8239
wsnp_JD_c3463_4479210	3B2	60.8239
wsnp_JD_c1843_2562950	3B2	63.787
wsnp_Ex_c1878_3541204	3B2	63.787
wsnp_RFL_Contig1944_1115756	3B2	66.7502
wsnp_Ex_c7021_12096881	3B2	67.4902
wsnp_Ex_c29631_38640100	3B2	67.4902
wsnp_Ku_c93664_84327484	3B2	68.2301
wsnp_Ku_c21818_31604716	3B2	68.2301
wsnp_Ku_c4078_7436510	3B2	68.2301
wsnp_Ex_c9002_14999105	3B2	68.2301
wsnp_Ex_c5074_9009245	3B2	69.7104
wsnp_Ra_rep_c74606_72470419	3B2	69.7104
wsnp_Ku_rep_c73198_72796386	3B2	69.7104
wsnp_Ku_c66980_66202298	3B2	70.4504
wsnp_Ex_c5547_9772680	3B2	70.4504
wsnp_Ra_rep_c71473_69552690	3B2	70.4504
wsnp_Ex_c6445_11200449	3B2	70.4504
wsnp_Ex_c12887_20427158	3B2	70.4504
wsnp_Ex_c5547_9774453	3B2	70.4504
wsnp_Ex_c12887_20426781	3B2	70.4504
wsnp_Ex_c7756_13218814	3B2	70.4504
wsnp_Ra_c3766_6948184	3B2	70.4504
wsnp_Ex_rep_c110375_92775402	3B2	70.4504
wsnp_Ku_rep_c72821_72480395	3B2	70.4504
wsnp_Ex_c5547_9774195	3B2	70.4504
wsnp_Ex_c53983_57032627	3B2	70.4504
wsnp_Ex_rep_c108114_91468537	3B2	74.1863
wsnp_Ex_c12220_19528388	3B2	79.4264
wsnp_Ra_rep_c108411_91697852	3B2	80.1721
wsnp_Ex_c1934_3648048	3B2	80.1721
wsnp_Ex_c1934_3648624	3B2	80.1721
wsnp_Ex_c4267_7700325	3B2	80.1721
wsnp_Ex_c4267_7700461	3B2	80.1721
wsnp_Ex_c3257_6003626	3B2	80.1721
wsnp_Ex_c10499_17161734	3B2	80.1721
wsnp_Ex_c10499_17163260	3B2	80.1721
wsnp_Ex_c10499_17162700	3B2	80.1721
wsnp_Ex_c29984_38961431	3B2	80.1721
wsnp_Ku_c15149_23666345	3B2	80.1721
wsnp_Ra_rep_c108411_91697657	3B2	80.1721
wsnp_Ex_c20168_29214721	3B2	80.1721
wsnp_Ex_c16378_24870688	3B2	80.1721
wsnp_Ex_c29623_38630871	3B2	80.1721
wsnp_Ex_c21418_30554998	3B2	80.1721
wsnp_Ex_c3722_6786328	3B2	80.1721
wsnp_Ex_c10499_17162550	3B2	80.1721
wsnp_Ex_c17303_25979191	3B2	80.1721
wsnp_Ex_c18926_27825028	3B2	80.1721
wsnp_Ex_c6245_10887043	3B2	80.1721
wsnp_Ra_c3289_6166914	3B2	80.1721
wsnp_Ku_c13721_21798677	3B2	80.1721
wsnp_Ex_c4267_7700267	3B2	80.1721
wsnp_Ex_c9594_15882022	3B2	80.9178
wsnp_Ku_c458_954940	3B2	80.9178
wsnp_Ex_c2250_4216508	3B2	80.9178
wsnp_Ex_c21924_31095740	3B2	80.9178
wsnp_Ku_c6387_11197393	3B2	80.9178
wsnp_Ex_c2250_4216275	3B2	80.9178
wsnp_Ra_c7615_13070849	3B2	80.9178
wsnp_Ex_c2639_4899517	3B2	80.9178
wsnp_Ex_rep_c101457_86818160	3B2	96.3196
wsnp_Ex_c19778_28779907	3B2	96.3196
wsnp_Ex_rep_c101457_86818610	3B2	96.3196
wsnp_Ex_rep_c101457_86818055	3B2	96.3196
wsnp_Ra_c10710_17570054	3B2	124.946
wsnp_Ku_c3371_6259457	3B2	146.567
wsnp_JD_rep_c50820_34666611	3B2	151.849
wsnp_Ra_rep_c72670_70836439	3B2	151.849
wsnp_Ra_rep_c75740_73183118	3B2	166.544
wsnp_Ex_rep_c66380_64574547	3D	0
wsnp_Ex_c13629_21411429	3D	2.22381
wsnp_Ex_c5061_8986366	3D	2.96473
wsnp_Ra_c28858_38278180	3D	2.96473
wsnp_Ex_c7451_12757458	3D	2.96473
wsnp_JD_c4418_5545792	3D	2.96473
wsnp_Ku_c7264_12545135	3D	2.96473
wsnp_Ku_rep_c87658_81274182	3D	2.96473
wsnp_Ex_c12963_20529964	3D	2.96473
wsnp_Ex_c12963_20529801	3D	2.96473
wsnp_CAP11_c1051_622082	3D	2.96473
wsnp_Ku_c2249_4335279	3D	2.96473
wsnp_Ex_c11474_18507872	4A1	0
wsnp_Ex_c33012_41567026	4A1	0.757634
wsnp_Ex_c7489_12810235	4A1	1.51527
wsnp_Ex_c7489_12809914	4A1	1.51527
wsnp_Ku_c5566_9864771	4A1	1.51527
wsnp_Ra_c4400_7986499	4A1	1.51527
wsnp_Ex_c41074_47987860	4A2	0
wsnp_Ex_c11619_18714738	4A2	1.43925
wsnp_Ex_c24474_33721784	4A2	8.5476
wsnp_Ku_c3237_6024936	4A2	8.5476
wsnp_Ku_c1205_2398925	4A2	28.5515
wsnp_Ku_c3081_5776947	4A2	29.271
wsnp_Ex_c539_1072859	4A2	29.271
wsnp_Ku_c3081_5777347	4A2	29.271
wsnp_Ku_c3081_5777013	4A2	29.271
wsnp_Ku_c3081_5778117	4A2	29.271
wsnp_Ex_c4068_7351806	4A2	31.4306
wsnp_Ex_c17338_26018247	4A2	31.4306
wsnp_Ra_c1022_2067517	4A2	31.4306
wsnp_BE442666A_Ta_2_1	4A2	38.6751
wsnp_Ku_c9208_15488367	4A2	38.6751
wsnp_Ex_c29039_38111347	4A2	38.6751
wsnp_BE404378A_Ta_2_1	4A2	38.6751
wsnp_Ex_c829_1621908	4A2	39.3946
wsnp_Ku_c13640_21686670	4A2	39.3946
wsnp_Ex_c12933_20488438	4A2	39.3946
wsnp_Ex_c53906_56983357	4A2	39.3946
wsnp_Ex_c7899_13416350	4A2	39.3946
wsnp_Ex_c829_1620740	4A2	39.3946
wsnp_Ex_c7899_13416443	4A2	39.3946
wsnp_BG604678A_Ta_1_2	4A2	39.3946
wsnp_BF474615A_Ta_1_4	4A2	39.3946
wsnp_Ex_c2002_3768258	4A2	39.3946
wsnp_Ex_c6139_10740143	4A2	39.3946
wsnp_BE404977A_Ta_1_1	4A2	39.3946
wsnp_Ex_c39021_46412977	4A2	39.3946
wsnp_Ex_c829_1620518	4A2	39.3946
wsnp_Ex_c829_1620563	4A2	39.3946
wsnp_RFL_Contig1910_1074716	4A2	39.3946
wsnp_Ex_c64593_63334637	4A2	39.3946
wsnp_Ex_c7335_12579818	4A2	39.3946
wsnp_BG604678A_Ta_1_3	4A2	39.3946
wsnp_Ex_c6139_10739829	4A2	39.3946
wsnp_RFL_Contig4429_5204995	4A2	39.3946
wsnp_Ex_c2403_4502745	4A2	39.3946
wsnp_RFL_Contig2966_2832493	4A2	39.3946
wsnp_Ex_c53906_56983000	4A2	39.3946
wsnp_Ex_rep_c97236_84366722	4A2	39.3946
wsnp_Ex_rep_c68569_67411985	4A2	41.5542
wsnp_Ex_rep_c66706_65037564	4A2	41.5542
wsnp_Ex_c23248_32488251	4A2	41.5542
wsnp_Ex_c17361_26054611	4A2	41.5542
wsnp_Ex_c62821_62299834	4A2	41.5542
wsnp_RFL_Contig3667_3877953	4A2	41.5542
wsnp_Ex_c1563_2986030	4A2	41.5542
wsnp_Ex_rep_c66600_64897324	4A2	41.5542
wsnp_Ex_rep_c101638_86971861	4A2	41.5542
wsnp_Ex_c1563_2987002	4A2	41.5542
wsnp_Ex_c23248_32488191	4A2	41.5542
wsnp_RFL_Contig25_2082245	4A2	42.2737
wsnp_Ex_c13615_21393638	4A2	42.2737
wsnp_Ex_c9035_15054913	4A2	42.2737
wsnp_Ex_rep_c70578_69495303	4A2	42.2737
wsnp_Ku_rep_c68861_68030775	4A2	42.2737
wsnp_Ex_c7528_12868250	4A2	42.2737
wsnp_Ex_c1373_2628597	4A2	42.9932
wsnp_Ex_c13615_21393511	4A2	42.9932
wsnp_Ex_c2128_3998228	4A2	45.1528
wsnp_Ku_c10224_16965872	4A2	45.1528
wsnp_Ex_c5492_9691241	4A2	45.1528
wsnp_Ex_rep_c67779_66463916	4A2	45.1528
wsnp_Ex_c8092_13695482	4A2	45.1528
wsnp_Ra_c33762_42584098	4A2	45.1528
wsnp_Ku_c2695_5112974	4A2	45.1528
wsnp_Ex_c30876_39741201	4A2	45.1528
wsnp_Ku_c48043_54334230	4A2	45.1528
wsnp_Ex_c12_21212	4A2	45.1528
wsnp_BE398523A_Ta_2_1	4A2	45.1528
wsnp_JD_c22048_19181728	4A2	45.1528
wsnp_Ex_rep_c67779_66463627	4A2	45.1528
wsnp_Ex_c5492_9691880	4A2	45.1528
wsnp_Ex_c9464_15689857	4A2	45.1528
wsnp_Ex_c58286_59646499	4A2	45.1528
wsnp_Ex_c2266_4247520	4A2	45.1528
wsnp_Ku_c5979_10559245	4A2	45.1528
wsnp_Ex_rep_c69093_68002098	4A2	45.1528
wsnp_Ex_c13623_21404172	4A2	45.1528
wsnp_Ex_c11663_18779609	4A2	45.1528
wsnp_BE403900A_Ta_2_1	4A2	45.8722
wsnp_Ex_rep_c70327_69270561	4A2	45.8722
wsnp_Ex_c13091_20706489	4A2	45.8722
wsnp_Ex_c3463_6348808	4A2	45.8722
wsnp_Ku_c44600_51841068	4A2	45.8722
wsnp_CAP7_c2931_1395666	4A2	45.8722
wsnp_Ex_rep_c66930_65358529	4A2	45.8722
wsnp_Ra_rep_c107017_90667618	4A2	45.8722
wsnp_BE444811A_Ta_2_1	4A2	45.8722
wsnp_BF482269A_Ta_2_1	4A2	45.8722
wsnp_BE446344A_Ta_2_1	4A2	45.8722
wsnp_BE637507A_Ta_2_1	4A2	45.8722
wsnp_Ex_c10479_17138283	4A2	45.8722
wsnp_Ex_c37383_45143321	4A2	45.8722
wsnp_Ex_c3463_6348659	4A2	45.8722
wsnp_Ex_rep_c101826_87124211	4A2	45.8722
wsnp_Ex_c5979_10480527	4A2	45.8722
wsnp_Ex_c10186_16720660	4A2	45.8722
wsnp_Ku_c11945_19406789	4A2	45.8722
wsnp_Ex_c7011_12080274	4A2	45.8722
wsnp_BE444858A_Ta_2_1	4A2	45.8722
wsnp_BE443973A_Ta_2_1	4A2	45.8722
wsnp_BE591861A_Ta_2_5	4A2	45.8722
wsnp_CAP7_c2731_1307600	4A2	45.8722
wsnp_Ex_c12481_19890975	4A2	45.8722
wsnp_Ku_c26310_36272732	4A2	45.8722
wsnp_RFL_Contig3634_3841260	4A2	45.8722
wsnp_Ku_rep_c101597_88729428	4A2	46.5917
wsnp_BE591195A_Ta_1_1	4A2	46.5917
wsnp_Ex_c55245_57821389	4A2	47.3112
wsnp_Ex_c5487_9686018	4A2	47.3112
wsnp_Ex_c6320_11003498	4A2	47.3112
wsnp_Ex_c1520_2906995	4A2	47.3112
wsnp_Ex_c55245_57821568	4A2	47.3112
wsnp_Ex_c5690_9994305	4A2	48.0307
wsnp_BM138178A_Ta_2_1	4A2	48.7501
wsnp_Ex_c4752_8482625	4A2	65.0983
wsnp_RFL_Contig2771_2524880	4A2	69.9919
wsnp_Ra_c14920_23225219	4A2	69.9919
wsnp_BE497160A_Ta_1_1	4A2	71.2117
wsnp_BE405275A_Ta_1_1	4A2	71.2117
wsnp_Ex_c23152_32387271	4B	0
wsnp_Ex_c31121_39955117	4B	0
wsnp_Ex_c29500_38529808	4B	17.8565
wsnp_Ex_c17561_26284693	4B	29.5538
wsnp_Ex_c17561_26284882	4B	29.5538
wsnp_Ex_rep_c73742_71687509	4B	33.3046
wsnp_BF483640B_Ta_2_2	4B	33.3046
wsnp_Ex_c30695_39579408	4B	43.7523
wsnp_Ku_c7153_12360198	4B	43.7523
wsnp_Ex_c6330_11021417	4B	43.7523
wsnp_Ku_c7180_12403155	4B	43.7523
wsnp_Ex_c10347_16946522	4B	43.7523
wsnp_Ex_rep_c66276_64428549	4B	43.7523
wsnp_Ex_c9618_15912364	4B	43.7523
wsnp_Ex_c6739_11646407	4B	43.7523
wsnp_CAP7_c1723_854530	4B	54.3239
wsnp_Ex_c7362_12622736	4B	54.3239
wsnp_Ex_c18433_27269748	4B	71.5489
Rht-B1	4B	83.905
wsnp_Ex_c14026_21924297	4B	84.6903
wsnp_Ku_c28756_38667953	4B	84.6903
wsnp_Ex_c9440_15657149	4B	84.6903
wsnp_RFL_Contig4151_4728831	4B	86.2618
wsnp_Ex_c8913_14881924	4B	86.2618
wsnp_JD_c1549_2185341	4B	86.2618
wsnp_Ra_c1992_3876325	4B	92.589
wsnp_Ex_c25373_34639805	4B	93.3743
wsnp_Ex_c49319_53953814	4B	93.3743
wsnp_Ra_c2711_5148302	4B	94.9457
wsnp_Ex_c4358_7854194	4B	94.9457
wsnp_Ex_c32540_41180493	4B	94.9457
wsnp_Ex_c14687_22759306	4B	94.9457
wsnp_Ra_c10536_17322563	4B	94.9457
wsnp_Ku_c13052_20918857	4B	96.5172
wsnp_CAP12_rep_c4278_1949864	4B	99.4736
wsnp_Ra_c31662_40758270	4B	99.4736
wsnp_CAP12_rep_c4278_1949802	4B	99.4736
wsnp_Ex_c13849_21698240	4B	99.4736
wsnp_Ex_c19319_28253742	4B	99.4736
wsnp_CAP11_c575_392117	4B	99.4736
wsnp_Ex_c39876_47057394	4B	126.049
wsnp_Ra_rep_c74879_72651462	4B	126.049
wsnp_Ku_c11570_18860306	4B	127.489
wsnp_Ku_c12557_20249122	4B	127.489
wsnp_Ex_rep_c67510_66116823	4B	127.489
wsnp_Ex_c47536_52716088	4B	127.489
wsnp_Ku_c10515_17368422	4B	127.489
wsnp_Ex_c15490_23776560	4B	127.489
wsnp_Ex_c21293_30421496	4B	127.489
wsnp_CAP7_c599_312057	4B	127.489
wsnp_Ex_c6381_11093111	4B	127.489
wsnp_CAP12_c4769_2174195	4B	127.489
wsnp_Ex_c4148_7495656	4B	135.469
wsnp_BE403378B_Ta_2_1	4B	141.25
wsnp_CAP7_c5487_2464794	4B	158.444
Rht-D1	4D	0
wsnp_CAP11_c356_280910	4D	2.9018
wsnp_Ex_rep_c107564_91144523	4D	7.95491
wsnp_JD_rep_c51623_35119179	4D	15.9357
wsnp_Ex_rep_c70752_69640246	4D	16.6552
wsnp_Ex_rep_c67216_65726223	4D	17.3748
wsnp_Ex_c41650_48427613	4D	17.3748
wsnp_Ex_c13550_21309421	4D	17.3748
wsnp_Ku_c22512_32342704	4D	17.3748
wsnp_Ex_rep_c97413_84459608	4D	17.3748
wsnp_Ex_c12450_19850925	4D	17.3748
wsnp_Ex_c15977_24392258	4D	19.5344
wsnp_Ex_rep_c79748_75305162	4D	20.2539
wsnp_BF473052D_Ta_2_1	4D	20.9733
wsnp_Ex_c3603_6584235	4D	23.1329
wsnp_Ex_c42133_48794975	4D	25.2926
wsnp_Ku_rep_c70792_70439377	4D	26.7318
wsnp_Ex_c193_379727	4D	49.134
wsnp_Ra_c22777_32275954	5A1	0
wsnp_Ex_c2171_4073472	5A1	6.7066
wsnp_JD_c493_749195	5A1	6.7066
wsnp_Ex_c20899_30011827	5A1	6.7066
wsnp_Ex_c2171_4074003	5A1	6.7066
wsnp_Ex_c2171_4073629	5A1	7.44739
wsnp_Ex_c2171_4072774	5A1	7.44739
wsnp_Ex_c2171_4073721	5A1	7.44739
wsnp_Ex_c2171_4072995	5A1	7.44739
wsnp_Ex_c7059_12151409	5A1	8.19372
wsnp_CAP11_c923_558715	5A2	0
wsnp_Ku_c3953_7233359	5A2	0
wsnp_Ex_c23968_33210208	5A2	0.751936
wsnp_Ex_c23968_33210344	5A2	0.751936
wsnp_Ex_c23968_33209733	5A2	0.751936
wsnp_Ex_c54655_57455110	5A2	0.751936
wsnp_JD_c43389_30288993	5A2	1.50387
wsnp_Ex_c54655_57455562	5A2	1.50387
wsnp_Ex_c23968_33209660	5A2	1.50387
wsnp_Ex_c16295_24772663	5A2	1.50387
wsnp_Ex_c16295_24772702	5A2	1.50387
wsnp_Ex_c1481_2831499	5A2	3.76104
wsnp_Ex_c2526_4715978	5A2	28.0729
wsnp_Ex_c3772_6866645	5A2	28.0729
wsnp_Ex_c40019_47166796	5A2	30.2529
wsnp_Ex_c40019_47166716	5A2	30.2529
wsnp_Ex_c40019_47166980	5A2	30.2529
wsnp_Ex_c40019_47165575	5A2	30.2529
wsnp_Ku_c3973_7261765	5A2	30.9795
wsnp_Ex_c790_1554988	5A2	30.9795
wsnp_JD_c29939_23694256	5A2	30.9795
wsnp_JD_c14028_13868278	5A2	59.3767
wsnp_Ex_rep_c69647_68598463	5A2	59.3767
wsnp_Ku_c17766_26919139	5A2	59.3767
wsnp_Ex_c15342_23592789	5A2	59.3767
wsnp_Ex_rep_c69647_68598487	5A2	59.3767
wsnp_Ex_c10545_17226769	5A2	60.8746
wsnp_Ex_c53983_57033048	5A2	60.8746
wsnp_Ex_c53983_57032473	5A2	60.8746
wsnp_JD_c23511_20069005	5A2	62.3725
wsnp_Ku_c21275_31007309	5A2	64.6142
wsnp_Ex_c9927_16346100	5A2	66.108
wsnp_Ex_rep_c70117_69067356	5A2	75.9479
wsnp_BE399939A_Ta_2_1	5A2	75.9479
wsnp_Ex_c47684_52820187	5A2	75.9479
wsnp_Ex_c18941_27840714	5A2	84.6684
wsnp_Ex_c12238_19553293	5A2	89.7218
wsnp_CAP11_c1740_947838	5A2	89.7218
wsnp_CAP7_rep_c5427_2436269	5A2	89.7218
wsnp_Ra_c8898_14972290	5A2	89.7218
wsnp_Ku_c3397_6300446	5A2	89.7218
wsnp_CAP8_c606_443906	5A2	89.7218
wsnp_Ex_c744_1463350	5A2	89.7218
wsnp_Ex_c7487_12808011	5A2	89.7218
wsnp_Ex_c31914_40647363	5A2	89.7218
wsnp_Ex_c31914_40647870	5A2	89.7218
wsnp_Ex_c19519_28487099	5A2	90.4415
wsnp_Ku_c14139_22353229	5A2	125.35
wsnp_Ex_c31017_39858962	5A2	125.35
wsnp_Ex_c7383_12654806	5A2	125.35
wsnp_Ex_c7383_12655992	5A2	125.35
wsnp_Ex_c7383_12655468	5A2	125.35
wsnp_Ex_c7383_12655410	5A2	125.35
wsnp_Ex_c3838_6981043	5A2	126.883
wsnp_Ex_c32825_41419391	5A2	127.603
wsnp_JD_rep_c49046_33288885	5A2	127.603
wsnp_Ku_c14275_22535576	5A2	127.603
wsnp_Ku_c14275_22535693	5A2	127.603
wsnp_BE443745A_Ta_2_1	5A2	130.484
wsnp_Ku_c23772_33711538	5A2	131.203
wsnp_JD_c9510_10342018	5A2	131.922
wsnp_Ex_c19057_27975510	5A2	131.922
wsnp_RFL_Contig2187_1525458	5A2	131.922
wsnp_Ku_c31317_41063833	5A2	131.922
wsnp_Ex_c24594_33843836	5A2	131.922
wsnp_Ex_c17268_25935536	5A2	131.922
wsnp_Ex_c4921_8763500	5A2	131.922
wsnp_CAP11_c2100_1109583	5A2	131.922
wsnp_Ex_c19647_28632659	5A2	131.922
wsnp_Ex_c16826_25388915	5A2	131.922
wsnp_Ex_rep_c66900_65314631	5A2	131.922
wsnp_JD_c9510_10342089	5A2	131.922
wsnp_Ex_c28957_38032895	5A2	131.922
wsnp_Ex_rep_c66900_65313836	5A2	131.922
wsnp_Ex_rep_c66900_65314083	5A2	131.922
wsnp_Ra_c57838_59796220	5A2	131.922
wsnp_Ex_c19647_28632894	5A2	131.922
wsnp_Ex_rep_c71178_69994299	5A2	131.922
wsnp_JD_c3867_4934646	5A2	131.922
wsnp_Ra_c5651_9978896	5A2	131.922
wsnp_CAP11_rep_c4151_1963100	5A2	131.922
wsnp_Ku_rep_c68259_67171095	5A2	131.922
wsnp_Ex_c4921_8764088	5A2	131.922
wsnp_Ra_rep_c105740_89636179	5A2	131.922
wsnp_Ex_c19647_28632858	5A2	131.922
wsnp_Ex_c2433_4556063	5A2	131.922
wsnp_JD_c3499_4517072	5A2	131.922
wsnp_Ra_c57838_59796310	5A2	131.922
wsnp_Ex_c6314_10992814	5A2	131.922
wsnp_Ex_rep_c66900_65314012	5A2	131.922
wsnp_Ku_c14958_23427256	5A2	131.922
wsnp_JD_c6160_7327405	5A2	131.922
wsnp_Ex_c6314_10993582	5A2	131.922
wsnp_Ex_rep_c66900_65314206	5A2	131.922
wsnp_Ra_c5651_9978752	5A2	131.922
wsnp_BE442676A_Ta_2_1	5A2	131.922
wsnp_Ex_rep_c102281_87481676	5A2	131.922
wsnp_Ra_c23878_33418076	5A2	131.922
wsnp_Ex_c4921_8763722	5A2	131.922
wsnp_Ex_c28957_38032772	5A2	131.922
wsnp_Ex_rep_c68829_67704044	5A2	134.082
wsnp_Ex_c16127_24561453	5A2	134.082
wsnp_Ex_rep_c67292_65834396	5A2	134.082
wsnp_Ex_c2474_4619730	5A2	134.082
wsnp_BE497820A_Ta_2_2	5A2	134.802
wsnp_Ex_c7830_13323473	5A2	134.802
wsnp_BE443187A_Ta_2_3	5A2	135.521
wsnp_BE443187A_Ta_2_2	5A2	135.521
wsnp_Ex_rep_c68441_67261799	5A2	137.042
wsnp_JD_c1796_2496653	5A2	137.042
wsnp_Ex_rep_c68441_67261679	5A2	137.042
wsnp_Ex_c43578_49857984	5A2	137.042
wsnp_Ex_rep_c101757_87064771	5A2	137.803
wsnp_Ex_rep_c101757_87065032	5A2	137.803
wsnp_Ex_rep_c101757_87065169	5A2	137.803
wsnp_Ex_rep_c68515_67349904	5A2	140.849
wsnp_Ex_rep_c72507_70869798	5A2	140.849
wsnp_Ku_c5071_9050628	5A2	140.849
wsnp_Ra_c13_24576	5A2	140.849
wsnp_Ex_rep_c68515_67349716	5A2	140.849
wsnp_Ex_c4666_8349206	5A2	140.849
wsnp_Ra_c13_24540	5A2	140.849
wsnp_Ku_c5071_9049540	5A2	140.849
wsnp_Ra_c13_24911	5A2	140.849
wsnp_BE426080A_Ta_2_1	5A2	141.609
wsnp_RFL_Contig4136_4696148	5A2	141.609
wsnp_Ex_c19820_28829623	5A2	141.609
wsnp_Ku_c11110_18216209	5A2	141.609
wsnp_Ex_c16317_24795290	5A2	141.609
wsnp_BE498768A_Ta_2_1	5A2	141.609
wsnp_BE444644A_Ta_2_2	5A2	141.609
wsnp_Ex_c7668_13089715	5A2	141.609
wsnp_Ex_c3369_6192815	5A2	141.609
wsnp_Ra_c22491_31958067	5A2	141.609
wsnp_Ku_c933_1913402	5A2	141.609
wsnp_BE496976A_Ta_2_1	5A2	141.609
wsnp_Ex_c7841_13337935	5A2	141.609
wsnp_Ex_c31570_40343841	5A2	141.609
wsnp_Ex_rep_c68117_66883366	5A2	141.609
wsnp_Ex_c19892_28910730	5A2	141.609
wsnp_Ex_rep_c68269_67060931	5A2	141.609
wsnp_Ex_rep_c67394_65974276	5A2	143.131
wsnp_Ex_c10231_16783750	5A2	143.131
wsnp_Ku_c18935_28337577	5A2	143.131
wsnp_Ex_c2718_5038502	5A2	143.131
wsnp_Ex_c62351_62025689	5A2	143.131
wsnp_Ex_c2718_5038582	5A2	143.131
wsnp_Ra_c11420_18529863	5A2	143.131
wsnp_Ex_c5267_9318903	5A2	143.131
wsnp_Ra_c24707_34262900	5A2	143.131
wsnp_Ku_c48254_54492007	5A2	143.131
wsnp_Ex_c30178_39124189	5A2	143.891
wsnp_Ra_rep_c69221_66574148	5A2	143.891
wsnp_Ra_rep_c69221_66574260	5A2	143.891
wsnp_Ex_c28827_37918346	5A2	143.891
wsnp_JD_rep_c61843_39601402	5A2	143.891
wsnp_Ex_c15046_23216392	5A2	146.174
wsnp_Ex_c356_698872	5A2	146.174
wsnp_Ku_c4389_7970859	5A2	146.174
wsnp_Ex_c62701_62229607	5A2	153.845
wsnp_Ex_rep_c71219_70023450	5A2	153.845
wsnp_Ex_c5013_8914160	5A2	161.515
wsnp_Ex_c19134_28056012	5A2	161.515
wsnp_Ex_rep_c69526_68472787	5A2	161.515
wsnp_Ex_rep_c69526_68472665	5A2	161.515
wsnp_Ex_c4211_7606269	5A2	161.515
wsnp_Ex_c31830_40573624	5A2	161.515
wsnp_Ex_c807_1585614	5A2	163.036
wsnp_CAP7_c2282_1107112	5A2	163.036
wsnp_Ex_c807_1586158	5A2	163.036
wsnp_Ex_c807_1586396	5A2	163.036
wsnp_BE499835A_Ta_2_2	5A2	164.558
wsnp_BE499835A_Ta_2_1	5A2	164.558
wsnp_Ku_c29319_39227528	5A2	165.318
wsnp_Ex_rep_c67179_65674582	5A2	167.603
wsnp_Ex_c11992_19213872	5A2	175.067
wsnp_Ex_c11992_19213600	5A2	175.067
wsnp_Ku_c9559_16000086	5A2	182.732
wsnp_Ex_c3620_6612231	5A2	201.945
wsnp_JD_c2128_2930503	5A2	201.945
wsnp_JD_c2128_2930150	5A2	201.945
wsnp_Ex_c3620_6612294	5A2	201.945
wsnp_Ex_c905_1749059	5A2	201.945
wsnp_Ex_c3620_6612663	5A2	201.945
wsnp_Ex_c905_1748920	5A2	216.162
wsnp_Ku_c16116_24916749	5B1	0
wsnp_Ex_c2207_4136036	5B1	0
wsnp_Ku_c16116_24914991	5B1	0
wsnp_Ku_c16116_24915829	5B1	0
wsnp_Ku_c16116_24914891	5B1	0
wsnp_Ex_c2207_4135530	5B1	0
wsnp_Ex_c9362_15546626	5B1	9.46862
wsnp_Ex_c1857_3498746	5B1	15.2542
wsnp_Ex_c1857_3498024	5B1	15.2542
wsnp_Ex_c7781_13255634	5B1	15.2542
wsnp_Ex_c27294_36502333	5B1	15.9738
wsnp_CAP7_c1496_748692	5B1	16.6934
wsnp_CAP7_c2269_1100432	5B1	16.6934
wsnp_Ex_c3175_5864335	5B1	16.6934
wsnp_Ex_c3874_7036132	5B1	20.2967
wsnp_Ku_c38713_47298856	5B1	26.0777
wsnp_CAP11_c442_324312	5B1	26.0777
wsnp_Ex_rep_c67783_66469848	5B1	30.4051
wsnp_Ex_c7193_12354542	5B1	30.4051
wsnp_Ex_c7911_13433794	5B1	30.4051
wsnp_Ex_c7196_12357989	5B1	30.4051
wsnp_Ku_c21465_31217980	5B1	30.4051
wsnp_Ra_c19660_28866961	5B1	30.4051
wsnp_BE403710B_Ta_2_1	5B1	31.1245
wsnp_BE446509B_Ta_2_1	5B1	36.9056
wsnp_BE446509B_Ta_2_6	5B1	36.9056
wsnp_Ku_c23100_32990996	5B1	36.9056
wsnp_RFL_Contig1967_1146475	5B1	36.9056
wsnp_Ex_c29130_38196906	5B1	41.2329
wsnp_Ex_c4710_8412517	5B1	41.2329
wsnp_Ex_c34842_43092205	5B1	59.2698
wsnp_Ex_c13485_21225504	5B2	0
wsnp_Ex_c2582_4804223	5B2
wsnp_Ex_c33675_42124657	5B2	0.757634
wsnp_Ku_c40334_48581010	5B2	7.46423
wsnp_Ku_c17396_26488733	5B2	7.46423
wsnp_Ku_c3102_5810751	5B2	7.46423
wsnp_Ex_c13277_20936069	5B2	7.46423
wsnp_Ku_c3102_5811860	5B2	7.46423
wsnp_Ku_c3201_5970486	5B2	14.1716
wsnp_Ra_c30792_40014791	5B2	15.6544
wsnp_Ku_rep_c70914_70585079	5B2	15.6544
wsnp_Ex_rep_c68003_66744451	5B2	15.6544
wsnp_Ra_c1844_3607706	5B2	15.6544
wsnp_Ex_c5594_9848626	5B2	15.6544
wsnp_Ex_c18654_27528399	5B2	15.6544
wsnp_Ex_c18654_27528615	5B2	15.6544
wsnp_Ex_c11141_18047388	5B2	15.6544
wsnp_Ex_c25392_34658803	5B2	15.6544
wsnp_Ex_c26312_35558700	5B2	15.6544
wsnp_Ex_rep_c68017_66762485	5B2	15.6544
wsnp_Ku_c24804_34773820	5B2	15.6544
wsnp_Ku_rep_c70220_69775205	5B2	15.6544
wsnp_Ra_c7729_13243736	5B2	15.6544
wsnp_CAP12_c303_168436	5B2	15.6544
wsnp_Ex_c11141_18047397	5B2	15.6544
wsnp_Ex_c2224_4171424	5B2	15.6544
wsnp_Ex_c4031_7293125	5B2	15.6544
wsnp_JD_c12186_12484832	5B2	15.6544
wsnp_JG_c625_379570	5B2	15.6544
wsnp_Ku_rep_c70914_70584971	5B2	15.6544
wsnp_Ex_c44034_50189833	5B2	15.6544
wsnp_Ex_rep_c70120_69069885	5B2	15.6544
wsnp_Ku_rep_c72773_72441585	5B2	15.6544
wsnp_JD_c5795_6955627	5B2	15.6544
wsnp_Ra_c27733_37249132	5B2	15.6544
wsnp_Ku_c14202_22436656	5B2	15.6544
wsnp_Ra_rep_c73083_71219679	5B2	15.6544
wsnp_CAP12_c303_168418	5B2	15.6544
wsnp_Ex_c19519_28487129	5B2	15.6544
wsnp_Ex_c25926_35188479	5B2	15.6544
wsnp_Ex_c9846_16236003	5B2	15.6544
wsnp_JD_c7507_8592496	5B2	15.6544
wsnp_Ku_rep_c68793_67937879	5B2	15.6544
wsnp_Ra_c5131_9153817	5B2	15.6544
wsnp_Ra_rep_c70152_67862271	5B2	15.6544
wsnp_Ex_c11141_18047244	5B2	15.6544
wsnp_Ex_c2224_4171319	5B2	15.6544
wsnp_Ex_c25926_35188395	5B2	15.6544
wsnp_Ex_rep_c68033_66781174	5B2	15.6544
wsnp_JD_c6094_7261542	5B2	15.6544
wsnp_Ku_rep_c70220_69775367	5B2	15.6544
wsnp_Ra_c24619_34168104	5B2	15.6544
wsnp_Ex_rep_c70120_69069699	5B2	15.6544
wsnp_JD_c46203_31643976	5B2	15.6544
wsnp_CAP8_rep_c5136_2472055	5B2	15.6544
wsnp_Ex_c19260_28187434	5B2	15.6544
wsnp_JD_c9613_10432955	5B2	15.6544
wsnp_Ex_rep_c68033_66780978	5B2	15.6544
wsnp_JD_c5795_6955031	5B2	15.6544
wsnp_JD_rep_c49950_34066505	5B2	15.6544
wsnp_JG_c5646_2148296	5B2	15.6544
wsnp_Ex_c28687_37791888	5B2	15.6544
wsnp_Ku_rep_c72773_72441531	5B2	15.6544
wsnp_JD_c23569_20105699	5B2	15.6544
wsnp_CAP12_c2547_1227972	5B2	17.8792
wsnp_BE495277B_Ta_2_5	5B2	19.362
wsnp_Ku_c10296_17072695	5B2	20.8446
wsnp_Ex_c19724_28721128	5B2	20.8446
wsnp_CAP11_c948_571287	5B2	20.8446
wsnp_Ku_c12562_20256747	5B2	20.8446
wsnp_Ex_c50413_54706626	5B2	20.8446
wsnp_Ex_rep_c102070_87317290	5B2	20.8446
wsnp_Ex_c19724_28720939	5B2	20.8446
wsnp_Ex_c10644_17356566	5B2	20.8446
wsnp_Ex_rep_c66667_64981526	5B2	20.8446
wsnp_Ra_c15297_23684845	5B2	20.8446
wsnp_Ex_c19724_28721580	5B2	20.8446
wsnp_Ex_rep_c66375_64566565	5B2	23.0692
wsnp_Ex_rep_c66375_64566329	5B2	23.0692
wsnp_Ex_c709_1395347	5B2	23.0692
wsnp_JD_rep_c63013_40187485	5B2	23.8532
wsnp_Ex_c19542_28513205	5B2	23.8532
wsnp_Ex_c24933_34187952	5B2	23.8532
wsnp_Ex_c20440_29511162	5B2	23.8532
wsnp_Ex_c10902_17715268	5B2	23.8532
wsnp_Ex_c10902_17716221	5B2	23.8532
wsnp_Ex_c10674_17400603	5B2	24.7559
wsnp_Ex_rep_c68023_66768770	5B2	25.6587
wsnp_Ex_rep_c66903_65319487	5B2	25.6587
wsnp_Ex_c33455_41940691	5B2	25.6587
wsnp_Ex_rep_c68023_66768700	5B2	25.6587
wsnp_Ku_c17875_27051169	5B2	26.5622
wsnp_Ku_c49907_55670146	5B2	35.8039
wsnp_Ex_c113235_94249366	5B2	35.8039
wsnp_Ra_c44756_51084202	5B2	35.8039
wsnp_Ku_c3869_7094615	5B2	37.2858
wsnp_Ex_c12127_19394952	5B2	38.9227
wsnp_RFL_Contig4565_5399994	5B2	38.9227
wsnp_Ex_c6100_10676217	5B2	38.9227
wsnp_Ex_c15304_23532301	5B2	40.5076
wsnp_Ex_c13440_21170884	5B2	40.5076
wsnp_Ex_c1630_3105100	5B2	43.6821
wsnp_Ex_c40022_47169698	5B2	44.4744
wsnp_Ku_c7199_12444840	5B2	44.4744
wsnp_Ex_c53011_56395185	5B2	44.4744
wsnp_Ra_c5634_9952011	5B2	44.4744
wsnp_Ex_c40022_47169752	5B2	44.4744
wsnp_Ex_c60683_61038062	5B2	44.4744
wsnp_BE606403B_Ta_2_1	5B2	45.2868
wsnp_Ex_c44230_50338772	5B2	45.2868
wsnp_Ex_c12909_20457660	5B2	45.2868
wsnp_Ex_c12909_20457407	5B2	45.2868
wsnp_Ex_rep_c108314_91592072	5B2	45.2868
wsnp_Ex_c38105_45710671	5B2	45.2868
wsnp_Ex_c15858_24246431	5B2	45.2868
wsnp_Ex_c15262_23482284	5B2	45.2868
wsnp_Ex_c6391_11109898	5B2	45.2868
wsnp_Ex_c8985_14979134	5B2	45.2868
wsnp_Ex_c27272_36480685	5B2	45.2868
wsnp_Ex_c5632_9904112	5B2	45.2868
wsnp_Ex_c2132_4006417	5B2	45.2868
wsnp_Ex_c2132_4004831	5B2	45.2868
wsnp_Ex_rep_c66881_65284662	5B2	45.2868
wsnp_BE499835B_Ta_2_5	5B2	71.1552
wsnp_Ku_c64203_64579087	5B2	71.1552
wsnp_BF201102B_Ta_2_5	5B2	71.1552
wsnp_JD_c1845_2564931	5B2	80.0509
wsnp_Ex_c2459_4591695	5B2	84.3782
wsnp_Ku_c439_913400	5B2	90.9858
wsnp_Ex_c11055_17928166	5D1	0
wsnp_Ex_c11055_17928283	5D1	0
wsnp_Ex_c24145_33394644	5D1	0
wsnp_Ex_c11055_17927932	5D1	0
wsnp_Ex_c11055_17927692	5D1	0
wsnp_Ex_c11055_17929027	5D1	0
wsnp_Ex_c24145_33394561	5D1	0
wsnp_Ex_c11055_17927668	5D1	0
wsnp_RFL_Contig2402_1924907	5D1	14.4645
wsnp_Ex_c50571_54808283	5D1	14.4645
wsnp_RFL_Contig2606_2264492	5D2	0
wsnp_JD_rep_c62958_40146122	5D2	0
wsnp_Ex_rep_c67164_65655648	5D2	17.3287
wsnp_Ku_rep_c72922_72561803	5D2	17.3287
wsnp_Ku_c6762_11762520	5D2	17.3287
wsnp_Ra_c9233_15459255	5D2	17.3287
wsnp_CAP8_c2589_1356390	5D2	17.3287
wsnp_Ex_c65985_64188864	5D2	17.3287
wsnp_JD_c43684_30430706	5D2	17.3287
wsnp_Ex_rep_c101445_86808057	5D2	18.073
wsnp_Ex_c14182_22122844	5D2	19.5619
wsnp_Ex_c33327_41834973	5D2	25.5457
wsnp_Ex_c23358_32602315	5D2	25.5457
wsnp_Ex_c9822_16203685	5D2	25.5457
wsnp_JD_c12424_12667585	5D2	47.5662
wsnp_Ex_c2598_4832869	5D2	55.8118
wsnp_Ex_c21633_30782312	6A	0
wsnp_Ku_c39334_47795350	6A	8.22145
wsnp_Ex_c431_848217	6A	8.22145
wsnp_Ku_c39334_47795461	6A	8.22145
wsnp_Ex_c431_848310	6A	8.22145
wsnp_Ku_c3009_5653771	6A	8.96224
wsnp_Ex_c3804_6917368	6A	8.96224
wsnp_Ra_c3996_7334169	6A	8.96224
wsnp_CAP7_c1339_673581	6A	11.9287
wsnp_CAP11_c2142_1128735	6A	11.9287
wsnp_Ex_c6604_11441822	6A	14.0883
wsnp_Ku_c38982_47513233	6A	14.0883
wsnp_Ex_c6604_11441257	6A	14.0883
wsnp_CAP8_c6680_3136899	6A	14.0883
wsnp_Ku_c7471_12865509	6A	14.0883
wsnp_Ku_c7471_12865307	6A	14.0883
wsnp_Ex_c13230_20872924	6A	14.0883
wsnp_Ra_rep_c79566_75592262	6A	20.5997
wsnp_Ku_rep_c69924_69422461	6A	20.5997
wsnp_Ex_rep_c68175_66950387	6A	20.5997
wsnp_Ku_rep_c71785_71517370	6A	20.5997
wsnp_Ex_c55514_57990612	6A	20.5997
wsnp_Ku_c10377_17180909	6A	23.9309
wsnp_CAP11_c1594_882280	6A	25.591
wsnp_Ex_c16491_24996576	6A	29.7633
wsnp_CAP11_c3742_1796552	6A	29.7633
wsnp_CAP11_c4938_2315244	6A	29.7633
wsnp_RFL_Contig4601_5473822	6A	30.5922
wsnp_Ku_c17618_26749729	6A	30.5922
wsnp_Ku_c7458_12842353	6A	31.4212
wsnp_Ex_c11621_18716254	6A	31.4212
wsnp_Ex_c1011_1931956	6A	31.4212
wsnp_Ex_c1011_1931797	6A	31.4212
wsnp_JD_c3441_4455541	6A	31.4212
wsnp_Ex_c1050_2008598	6A	31.4212
wsnp_Ex_c1050_2008559	6A	31.4212
wsnp_CAP11_c1114_653767	6A	31.4212
wsnp_Ex_c1050_2009301	6A	31.4212
wsnp_Ku_c38215_46911010	6A	63.1468
wsnp_Ex_c22089_31270140	6A	63.1468
wsnp_Ra_c6440_11246397	6A	63.1468
wsnp_Ex_c22089_31270755	6A	63.1468
wsnp_Ex_c55340_57883276	6A	63.1468
wsnp_Ku_c16254_25099534	6A	63.1468
wsnp_Ex_c25300_34566908	6A	63.1468
wsnp_Ex_c22089_31269531	6A	63.1468
wsnp_Ex_c22089_31270950	6A	63.1468
wsnp_Ex_c55340_57883479	6A	63.1468
wsnp_Ku_c9583_16038698	6A	63.1468
wsnp_JD_c4947_6076839	6A	63.1468
wsnp_Ex_rep_c69191_68104835	6A	63.1468
wsnp_CAP11_c2817_1415793	6A	63.1468
wsnp_Ex_c32765_41369642	6A	63.1468
wsnp_Ex_c29025_38097560	6A	63.1468
wsnp_Ex_c99215_85409445	6A	63.1468
wsnp_Ex_c30040_39007721	6A	63.1468
wsnp_Ex_c3913_7100986	6A	63.1468
wsnp_Ex_c43412_49738738	6A	63.1468
wsnp_Ex_c7876_13389283	6A	63.1468
wsnp_Ex_c3472_6358437	6A	63.1468
wsnp_Ex_c24958_34212226	6A	63.1468
wsnp_Ku_c18534_27848426	6A	63.1468
wsnp_Ex_c14975_23127669	6A	63.1468
wsnp_BF483993A_Ta_2_1	6A	63.1468
wsnp_Ex_c3472_6357758	6A	63.1468
wsnp_Ex_c7876_13389437	6A	63.1468
wsnp_Ra_c12239_19659254	6A	63.1468
wsnp_BG262421A_Ta_2_2	6A	63.1468
wsnp_Ku_c67_136981	6A	63.1468
wsnp_Ex_c3997_7238372	6A	63.1468
wsnp_Ex_c1104_2118684	6A	66.0277
wsnp_Ku_c1549_3054872	6A	66.0277
wsnp_BE403421A_Ta_2_1	6A	66.0277
wsnp_Ex_c10120_16626785	6A	66.0277
wsnp_Ex_c1556_2972134	6A	66.0277
wsnp_Ex_c18965_27868480	6A	66.0277
wsnp_Ex_c29350_38393488	6A	66.0277
wsnp_Ex_c41551_48349585	6A	66.0277
wsnp_Ex_c590_1176006	6A	66.0277
wsnp_Ex_rep_c67605_66248628	6A	66.0277
wsnp_Ex_rep_c69901_68864080	6A	66.0277
wsnp_JD_c5028_6151168	6A	66.0277
wsnp_Ku_c1549_3054996	6A	66.0277
wsnp_Ku_c3354_6228863	6A	66.0277
wsnp_Ku_rep_c69707_69144358	6A	66.0277
wsnp_Ra_c31062_40243185	6A	66.0277
wsnp_Ex_c17089_25708638	6A	66.0277
wsnp_Ex_c18965_27868923	6A	66.0277
wsnp_Ex_c3559_6506541	6A	66.0277
wsnp_Ex_c590_1176609	6A	66.0277
wsnp_Ex_rep_c105612_89983181	6A	66.0277
wsnp_Ex_rep_c67692_66357763	6A	66.0277
wsnp_Ku_c927_1905095	6A	66.0277
wsnp_Ra_c44015_50539749	6A	66.0277
wsnp_BE604721A_Ta_2_1	6A	66.0277
wsnp_BE489896A_Ta_2_1	6A	66.0277
wsnp_Ex_c11446_18468102	6A	66.0277
wsnp_Ex_c17650_26387826	6A	66.0277
wsnp_Ex_c19476_28434084	6A	66.0277
wsnp_Ex_c31711_40468407	6A	66.0277
wsnp_Ex_c4954_8813973	6A	66.0277
wsnp_Ex_c7004_12067464	6A	66.0277
wsnp_Ex_rep_c67908_66629238	6A	66.0277
wsnp_Ex_rep_c70831_69710520	6A	66.0277
wsnp_JD_c533_807568	6A	66.0277
wsnp_Ku_c3354_6228393	6A	66.0277
wsnp_Ku_c9388_15743434	6A	66.0277
wsnp_Ku_rep_c71238_70957970	6A	66.0277
wsnp_Ex_c12288_19625413	6A	66.0277
wsnp_Ex_c17089_25709028	6A	66.0277
wsnp_Ex_c23362_32606998	6A	66.0277
wsnp_Ex_c43887_50077773	6A	66.0277
wsnp_Ex_rep_c102173_87395725	6A	66.0277
wsnp_Ex_rep_c67218_65729639	6A	66.0277
wsnp_Ku_c2329_4474766	6A	66.0277
wsnp_Ku_rep_c68351_67302372	6A	66.0277
wsnp_Ku_c8394_14267750	6A	66.0277
wsnp_JD_rep_c51547_35074931	6A	66.0277
wsnp_Ex_c17089_25709221	6A	66.0277
wsnp_Ex_c35545_43677576	6A	66.0277
wsnp_Ku_c27273_37219950	6A	66.0277
wsnp_Ex_c19454_28409258	6A	66.0277
wsnp_Ex_c35545_43677480	6A	66.0277
wsnp_Ra_rep_c100410_86374467	6A	66.0277
wsnp_BF200644A_Ta_1_1	6A	66.0277
wsnp_Ku_c38451_47086066	6A	66.0277
wsnp_Ex_c2350_4403690	6A	69.1714
wsnp_Ku_c36874_45825785	6A	69.1714
wsnp_Ex_c341_667884	6A	69.1714
wsnp_JD_c10969_11530496	6A	69.9547
wsnp_Ku_c4296_7807837	6A	69.9547
wsnp_JD_c3839_4902725	6A	69.9547
wsnp_JD_rep_c62949_40140212	6A	70.7381
wsnp_Ex_c8741_14630167	6A	70.7381
wsnp_JD_rep_c48797_33040150	6A	70.7381
wsnp_Ex_c18639_27511306	6A	70.7381
wsnp_JD_c34368_25929293	6A	70.7381
wsnp_CAP12_c1226_628910	6A	70.7381
wsnp_Ku_c7426_12791188	6A	70.7381
wsnp_CAP8_c5350_2554478	6A	74.6735
wsnp_Ex_c17637_26370812	6A	74.6735
wsnp_Ex_rep_c70951_69805840	6A	74.6735
wsnp_Ku_rep_c102901_89769309	6A	74.6735
wsnp_CAP11_c1178_684471	6A	74.6735
wsnp_JD_c22766_19622512	6A	74.6735
wsnp_Ex_rep_c70951_69806211	6A	74.6735
wsnp_Ku_c14219_22455933	6A	74.6735
wsnp_Ex_c36801_44683992	6A	74.6735
wsnp_Ex_c51820_55631560	6A	74.6735
wsnp_Ra_c12086_19452422	6A	74.6735
wsnp_RFL_Contig3136_3092151	6A	74.6735
wsnp_CAP12_c928_486444	6A	74.6735
wsnp_Ku_c1075_2160065	6A	74.6735
wsnp_Ex_c51820_55631329	6A	74.6735
wsnp_Ex_rep_c70951_69806455	6A	74.6735
wsnp_Ku_c44079_51438574	6A	74.6735
wsnp_Ex_c6870_11844501	6A	79.1936
wsnp_BE403154A_Ta_2_1	6A	79.1936
wsnp_BE403154A_Ta_2_9	6A	79.1936
wsnp_Ex_rep_c68369_67180429	6A	79.1936
wsnp_Ku_c25376_35340294	6A	79.1936
wsnp_Ex_c965_1846161	6A	79.1936
wsnp_Ex_c965_1845676	6A	79.1936
wsnp_Ku_c11846_19262918	6A	104.761
wsnp_Ex_rep_c67436_66026057	6A	109.088
wsnp_Ra_c5346_9501281	6A	109.088
wsnp_Ku_c1318_2624758	6A	113.897
wsnp_BE489894A_Ta_2_1	6A	113.897
wsnp_Ex_c7002_12063325	6A	119.516
wsnp_Ex_c7002_12063380	6A	119.516
wsnp_JD_c5872_7032077	6A	120.313
wsnp_Ex_rep_c70675_69579757	6A	120.313
wsnp_JD_c5872_7032403	6A	120.313
wsnp_JD_c26552_21868492	6A	121.11
wsnp_Ra_c11651_18855691	6A	121.11
wsnp_BM137835D_Ta_2_3	6A	124.307
wsnp_BM137835D_Ta_2_1	6A	124.307
wsnp_Ku_c1765_3452586	6A	129.36
wsnp_Ra_c36410_44760538	6A	132.241
wsnp_Ra_c21546_30949373	6A	132.241
wsnp_Ku_c2956_5557990	6A	132.241
wsnp_Ku_c2956_5558854	6A	132.241
wsnp_Ex_c21129_30256617	6A	132.241
wsnp_Ex_c749_1472258	6A	132.241
wsnp_Ra_c33562_42414828	6A	132.241
wsnp_Ku_c1468_2912654	6A	132.241
wsnp_Ex_c26771_35998816	6A	132.241
wsnp_Ex_c26771_35998435	6A	132.241
[truncated: 713 more rows]
